# Supplementary material for: Untargeted GC-MS Metabolic Profiling of Anaerobic Gut Fungi Reveals Putative Terpenoids and Strain-Specific Metabolites
Source: Metabolites. 2025 Aug 29;15(9):578. doi: 10.3390/metabo15090578 (PMC12471499; doi:10.3390/metabo15090578)
Supplement: Supplementary file 1 [file metabolites-15-00578-s001.zip]

Archive with 5 entries (5 files):
- Supplementary Info.pdf
- Supplementary Material 1.xlsx
- Supplementary Material 2.xlsx
- Supplementary Material 3.xlsx
- Supplementary Material 4.xlsx
