# Supplementary material for: Untargeted GC-MS Metabolic Profiling of Anaerobic Gut Fungi Reveals Putative Terpenoids and Strain-Specific Metabolites
Source: Metabolites. 2025 Aug 29;15(9):578. doi: 10.3390/metabo15090578 (PMC12471499; doi:10.3390/metabo15090578)
Supplement: Supplementary file 1 [file metabolites-15-00578-s001.zip › Supplementary Material 1.xlsx]

## Sheet: Sheet1
cmpd_id_nist	Metabolite	Kegg ID	Metabolite Class	Confidence	OMALL_RFS_AR_S4_1_M	OMALL_RFS_AR_S4_2_M	OMALL_RFS_AR_S4_3_M	OMALL_RFS_AR_S4_4_M	OMALL_RFS_CC1_M	OMALL_RFS_CC2_M	OMALL_RFS_CC3_M	OMALL_RFS_CC4_M	OMALL_RFS_MC1_M	OMALL_RFS_MC2_M	OMALL_RFS_MC3_M	OMALL_RFS_MC4_M	OMALL_RFS_RF1_M	OMALL_RFS_RF2_M	OMALL_RFS_RF3_M	OMALL_RFS_RF4_M
1	Uracil	C00106	Pyrimidines and Pyrimidine derivatives	high	2.90314e+07	2.71911e+07	2.87004e+07	2.6206e+07	3.60292e+07	2.55225e+07	3.38922e+07	1.92047e+07	3.96134e+07	3.38615e+07	5.78441e+06	3.81031e+07	1.40328e+07	1.25901e+07	1.3481e+07	1.65718e+07
2	Xanthine	C00385	Purines and Purine derivatives	high	3.9896e+06	5.27871e+06	3.87321e+06	2.76671e+06	6.546e+06	7.49835e+06	7.22464e+06	2.78966e+06	8.2408e+06	8.27906e+06	1.85198e+06	2.17821e+06	1852400	3.62468e+06	6.15422e+06	7.58934e+06
3	1,3-dihydroxyacetone	C00184	Carbohydrates	high	1.3358e+06	1.00975e+06	1.41952e+06	901615	1.39062e+06	769829	1.62704e+06	813048	435186	911818	136598	456244	454744	732520	813898	514587
4	10-hydroxydecanoic acid	C02774	Fatty acids	high	8884438	8842353	8731250	12072697	15233673	13380604	13295351	8648073	15738425	15466970	2180314	16020746	7.8022e+06	2.05633e+07	2.21941e+07	2.11045e+07
5	1-hexadecanol	C00823	Fatty alcohols	low	4.94698e+07	3.88374e+07	3.63706e+07	20140088	3.37331e+07	2.33992e+07	2.40025e+07	1.58261e+07	35274256	31102224	2.27002e+06	32371494	1.5854e+07	1.17288e+07	1.23336e+07	1.31421e+07
6	2,3-dihydroxyisovaleric acid	C04272	Fatty acids	high	4.34791e+07	5.00763e+07	4.59115e+07	7.19487e+07	0	0	0	0	0	0	0	0	0	0	0	0
7	2,3-dihydroxypyridine	C03056	Pyridines	low	9.55611e+06	1.89194e+06	1.00862e+07	1.08239e+07	1.25659e+07	1.38125e+06	1.11481e+07	795470	1.63559e+06	1.52673e+06	471240	890736	1.35273e+06	1.21014e+06	1.6339e+06	1.47608e+06
8	2-amino-2-methyl-1,3-propanediol	C11260	0	low	4.8165e+07	2.77102e+07	6.21885e+07	4.52809e+07	4.00888e+07	1.28922e+07	8614105	4.778e+07	1.25833e+08	1.59845e+08	2.14724e+07	9.2779e+07	95117.4	556141	118255	1.02569e+06
9	2-hydroxybutyric acid	C05984	Alpha hydroxy acids	high	91484.5	153597	163391	185644	263897	236014	255943	119603	649409	309784	39363.3	812995	802296	720890	770401	1.03729e+06
10	2-hydroxyglutaric acid	C02630	Beta hydroxy acids	high	2.01085e+07	1.75414e+07	2.16974e+07	1.86826e+07	1.9255e+07	1.65023e+07	1.77755e+07	1.12808e+07	17300618	18432442	1.43549e+06	16570921	1.36517e+06	5.97327e+06	6.00832e+06	5.25431e+06
11	2-hydroxypyridine	C02502	Pyridines	low	6.16269e+06	1009065	7.33466e+06	4.6905e+06	132768	6.21725e+06	5.78106e+06	4.22149e+06	3269965	1.40724e+06	1.03063e+06	3.91375e+06	3.07922e+06	2.57766e+06	141946	3.06102e+06
12	2-ketoisocaproic acid	C03467	Keto acid	high	943346	1.94908e+06	703259	636694	755934	539384	831733	957385	3904393	3.44638e+06	5.03152e+06	4.59528e+07	271738	369682	423874	409190
13	2-phosphoglyceric acid	C00631	Carbohydrates	high	5.47645e+07	5.07241e+07	4.40589e+07	4.7631e+07	6.95578e+07	6.56013e+07	7.83054e+07	4.23306e+07	3356995	2.812e+06	80162.5	2952346	323258	294224	167728	748573
14	3-(3-hydroxyphenyl)propionic acid	C11457	Phenylpropanoic acids	high	0	0	0	0	0	0	0	0	0	0	0	0	1.69456e+07	1.32968e+07	1.50072e+07	1.57687e+07
15	3-(4-hydroxyphenyl)propionic acid (phloretic acid)	C01744	Phenylpropanoic acids	high	7.40147e+06	8.12621e+06	7.59623e+06	7.96999e+06	6295469	6.86916e+06	9218591	3866001	1.27372e+06	3310066	374304	2506588	1.70404e+07	1.54716e+07	1.70429e+07	1.74484e+07
16	3-Ethylphenol	C14386	Phenol	low	0	0	0	0	0	0	0	0	0	0	0	0	5.16401e+06	4.99133e+06	5.16497e+06	6.06605e+06
17	3-hydroxybenzoic acid	C00587	Benzoic acid	low	13187419	12358394	1.25397e+07	7.62047e+06	17719053	15862818	1.98095e+07	1.26561e+07	4.07543e+07	4.87349e+07	3.27807e+06	5.06916e+07	279191	678880	1.24981e+06	417240
18	3-hydroxybutyric acid	C05984	Beta hydroxy acids	high	1.26623e+06	1790906	2931884	3111266	6170764	2695956	1.74801e+06	1.65752e+06	1.4687e+07	1.52086e+07	673784	1.47571e+07	8491586	7.02512e+06	7296022	8.61909e+06
19	3-hydroxyphenylacetic acid	C05593	Phenols	high	0	0	0	0	0	0	0	0	0	0	0	0	1.29904e+07	1.33542e+07	1.43471e+07	1.54063e+07
20	3-hydroxypyridine	C02502	Hydropyridine	low	1.74056e+06	289426	426764	514632	356315	1950560	455361	294780	5243464	4454264	1208441	2.43145e+06	1552428	890453	976003	1196616
21	3-indoleacetic acid	C00954	Indoles	low	2885392	3.44325e+06	3.60674e+06	3465043	2824323	2889170	3107340	1812385	1.46618e+07	10792688	374845	1.32077e+07	3.43118e+06	2.47054e+06	3.6629e+06	4.22225e+06
22	3-indolepropionic acid	0	Indoles	high	0	0	0	0	0	0	0	0	0	0	0	0	3.94604e+06	1.66885e+06	3.57495e+06	5.10038e+06
23	3-phosphoglycerate	C00197	Carbohydrates	high	3.42731e+07	2.55517e+07	7.11861e+07	3.81303e+07	3.76877e+07	2.77645e+07	4.20008e+07	4.84024e+07	4005989	5072897	1.14263e+06	3735388	399875	566407	709648	760103
24	3-phosphoglyceric acid	C00197	Carbohydrates	low	0	0	0	0	0	0	0	0	0	0	0	0	4.72646e+06	3.54608e+06	4.117e+06	4.43734e+06
25	4-aminobutyric acid (GABA)	C00334	Amino acid/peptide	low	5.69103e+06	8.52822e+06	7.53405e+06	5.07546e+06	7.80263e+06	7.10472e+06	7.63097e+06	5.29708e+06	11054456	5858808	1.21058e+06	10990720	2.01725e+06	4.23568e+06	6.1148e+06	5.15329e+06
26	4-hydroxy-3-methoxybenzoic acid (isovanillic acid)	0	Benzoic acid	high	6795808	4.65861e+06	7492736	8013448	4.52513e+06	5.08947e+06	5335232	2.91705e+06	649925	3.74646e+06	102179	3.1228e+06	2.74937e+06	2.62865e+06	1.88907e+06	2.48207e+06
27	4-hydroxybenzaldehyde	C00633	Organooxygen	high	0	0	0	0	0	0	0	0	0	0	0	0	8.47665e+06	8.77227e+06	9.75338e+06	1.19576e+07
28	4-hydroxybenzoic acid (p-salicylic acid)	C00156	Benzoic acid	high	347078	164727	369507	252972	497049	447702	491299	313395	302484	269998	33846	289626	2.23821e+06	1.01713e+06	562319	586110
29	4-hydroxyphenylacetic acid	C00642	Phenol esters	high	0	0	0	0	0	0	0	0	0	0	0	0	8.96714e+06	7.61247e+06	8.58739e+06	8.7578e+06
30	5-aminovaleric acid	C00431	Amino acid/peptide	high	2371691	2546281	650970	2302943	2856247	519786	2776898	397077	6998813	1428745	1.52637e+06	7192124	2.70207e+07	3.62875e+07	3.73485e+07	3.93411e+07
31	6-hydroxyhexanoic acid	C06103	Hydroxy acids	low	0	0	0	0	0	0	0	0	0	0	0	2.57018e+07	0	2.11209e+06	1.99523e+06	2.03001e+06
32	6-phosphogluconic acid	0	Carbohydrates	low	4.09659e+07	3.4969e+07	3.39518e+07	4.44236e+07	4.06442e+07	4.04977e+07	5.12009e+07	3.49307e+07	1.72835e+06	1.92428e+06	112803	1.6994e+06	160391	258813	467423	483885
33	Adenine	C00147	Purines and Purine derivatives	high	2.09669e+07	2.24926e+07	1.66314e+07	1.64895e+07	2.81781e+07	2.58694e+07	3.25811e+07	1.49199e+07	5.33469e+07	4.86834e+07	1.103e+06	5.96219e+07	4.30445e+06	1.9459e+06	2.94251e+06	5.42519e+06
34	Adenosine	C00212	Purine nucleoside	high	1.10878e+06	1.16517e+06	1.02464e+06	1.17573e+06	913642	1.11887e+06	1.20517e+06	434350	537097	124040	910582	294561	962952	527793	778081	1.47413e+06
35	Adipic acid	C06104	Fatty acids	low	0	0	0	0	0	0	0	0	0	0	0	0	4.857e+06	1.11392e+06	1.18088e+06	1.44653e+06
36	Aminomalonic acid	C00872	Amino acid/peptide	low	0	0	0	0	0	0	0	0	2.21394e+07	2.12776e+07	1.31295e+06	6.09055e+06	0	0	0	0
37	Arachidic acid	C06425	Fatty acids	high	1.47751e+07	1.48206e+07	2.3946e+07	1.63903e+07	1.11577e+07	6.97622e+06	9.32362e+06	5.22175e+06	5.97918e+06	8.47736e+06	0	4.84716e+06	3.678e+06	3.76752e+06	4.57314e+06	4.59821e+06
38	Azelaic acid	C08261	Fatty acids	low	0	0	0	0	0	0	0	0	4.20066e+07	3.77718e+07	964007	4.25197e+07	0	0	0	0
39	Behenic acid	C08281	Fatty acids	high	5.30324e+06	3.95878e+06	9.3258e+06	7.60177e+06	6.80719e+06	3.98646e+06	3.03599e+06	2.1378e+06	2.85531e+06	5.08597e+06	132332	1.93239e+06	232910	1.1057e+06	1.43472e+06	872581
40	Benzene-1,2,4-triol	C02814	Benzenetriols	low	1825098	2860450	2166129	1.27284e+07	4.27865e+06	3.89741e+06	2176216	1987269	1732382	1249986	325303	6356616	427607	764840	339589	509787
41	Benzoic acid	C00180	Benzoic acid	high	1794603	2.8581e+06	5.15158e+06	4.68796e+06	1.06889e+07	4.38337e+06	7.75775e+06	3156547	5.5739e+06	4.55148e+06	683308	4.4119e+06	2.82213e+07	2.07677e+07	2.42559e+07	2.08506e+07
42	Beta- alanine	C00099	Amino acid/peptide	low	2.40012e+07	2.11624e+07	2.20036e+07	2.39354e+07	2.29734e+07	1.77482e+07	2.60321e+07	1.13742e+07	1.9935e+07	1.86136e+07	1.49936e+06	2.0155e+07	1.46502e+07	2.13654e+07	2.09117e+07	1.94513e+07
43	Bisphenol A	C13624	Benzene	high	9.43349e+07	7.50017e+07	4.66378e+07	4.52365e+07	1.84655e+08	1.22605e+08	6.39988e+07	5.50359e+07	1.59748e+06	2866945	5803.06	731187	1.20175e+06	4.4383e+06	2.16342e+06	1.81197e+06
44	Capric acid	C01571	Fatty acids	high	1.00679e+07	8.95461e+06	1.26506e+07	8.10428e+06	4.16985e+06	2.05684e+06	7.94347e+06	2.93727e+06	18189152	17234520	2019396	10664136	3.42129e+06	6.07217e+06	3.50533e+06	3.77405e+06
45	Carbonate Ion	0	0	high	2.82377e+07	2.85306e+07	2.52435e+07	3.26092e+07	1.85923e+07	1.63799e+07	1.93212e+07	1.56574e+07	8.90158e+07	9.61179e+07	2.46101e+07	5.22559e+07	3.75886e+07	1.46334e+07	2.08546e+07	1.73858e+07
46	Cellobiose	C00185	Carbohydrates	high	3.42514e+06	4.15146e+06	1568674	3.13879e+06	1.83238e+06	1.37916e+06	2.20868e+06	1.94673e+06	1.58171e+08	1.74867e+08	2.94809e+07	1.75922e+08	483424	102238	60233.9	870135
47	Ciliatine	C03557	Orgnaic phosphonic acid	high	3.86943e+06	3.92395e+06	4.16377e+06	3.71428e+06	3.41331e+06	3.45463e+06	3.36733e+06	2.88306e+06	2.74863e+06	2684487	225268	2990829	7.00194e+06	7.29996e+06	6.73157e+06	8.07067e+06
48	Citric acid	C00158	Tricarboxylic acids	high	4.76379e+06	4.17713e+06	2.65488e+06	9.78081e+06	2.38765e+07	1.87574e+07	2.05285e+07	1.10679e+07	16341030	20869978	1.59111e+06	15264958	2.44751e+06	1.79967e+06	3.20347e+06	1.76213e+06
49	Arabinose	C00216	Carbohydrates	low	0	0	0	0	0	0	0	0	0	0	0	0	1.47962e+07	1.29773e+07	1.33442e+07	1.35052e+07
50	Dehydroalanine	C02218	Amino acid/peptide	high	1.14375e+07	1.01504e+07	9.01156e+06	1.05826e+07	8.67315e+06	8.78174e+06	1.07706e+07	9.37576e+06	7.01625e+07	7.22601e+07	5.71428e+06	1.11821e+08	424473	355498	640575	661864
51	Fructose	C00095	Carbohydrates	low	1.1608e+07	1.1904e+07	1.33811e+07	2.61082e+07	1.86654e+07	2.05344e+07	2.93578e+07	2.44993e+07	4.29688e+07	4.91047e+07	3.75282e+06	3.87234e+07	2.88174e+06	3.04091e+06	3.42477e+06	3.49931e+06
52	Fructose-1,6-diphosphate	C05378	Carbohydrates	low	485079	536974	358441	608616	750809	792185	883122	423708	2.0051e+06	2.32098e+06	309627	2.14236e+06	82183.4	0	182211	137626
53	Fructose-6-phosphate	C00085	Carbohydrates	high	8.13018e+07	8.80451e+07	8.87769e+07	1.14987e+08	6.60978e+07	6.29472e+07	7.14237e+07	4.72711e+07	1.95529e+06	1.73683e+06	70045.1	1.26178e+06	178811	96751.1	244525	367776
54	Glucose	C00031	Carbohydrates	low	8038592	6500344	2039776	5007680	1.61736e+06	3.04713e+06	2.46505e+06	2.99717e+06	6501792	4920384	598563	4185944	8.94759e+06	9.31735e+06	7.99933e+06	6.41225e+06
55	Glucose-6-phosphate	C00668	Carbohydrates	high	1.15149e+08	1.2585e+08	1.18569e+08	1.47902e+08	9.14043e+07	8.47676e+07	9.55389e+07	6.33993e+07	128741	590608	39321.2	141783	59704.3	251585	662782	415648
56	Dihydroferulic acid	C01494	Phenylpropanoic acids	low	0	0	0	0	0	0	0	0	0	0	0	0	8.37109e+06	7.21538e+06	9.70063e+06	1.13927e+07
57	Dihydroxyacetone phosphate	C00111	Carbohydrates	high	4.18588e+07	4.48463e+07	5.12736e+07	3.55656e+07	2.29905e+07	2.11711e+07	2.29468e+07	1.4238e+07	8.85434e+06	8.41131e+06	3.6695e+06	6172633	7.70633e+06	8.38077e+06	7.04648e+06	8.11865e+06
58	3-aminoisobutyric acid	C05145	Amino acid/peptide	low	3.21843e+06	6.50462e+06	4.45579e+06	3.3902e+06	2.32603e+06	3.96349e+06	808438	1.87242e+06	7259040	7.12045e+06	1.10466e+06	7.98286e+06	2.89146e+06	3.26476e+06	4.15182e+06	4.01318e+06
59	Dihydrosphingosine	C00836	Fatty acids	low	0	0	0	1.67876e+06	0	1.73013e+06	1.45534e+06	572473	0	0	0	0	0	0	0	0
60	Glyceraldehyde	C02154	Carbohydrates	low	951091	743287	913599	758670	1.15053e+06	6.87051e+06	1.1384e+06	3.94246e+06	3030672	2.28682e+06	3.81295e+06	4221632	372703	375568	258540	298591
61	Glyceraldehyde 3-phosphate	C00661	Carbohydrates	high	6.61198e+06	6.62417e+06	5.46517e+06	4.39829e+06	6.75305e+06	5.96485e+06	6.64003e+06	4.38544e+06	1.08668e+06	977954	33831.4	1058680	19665.7	13689.2	12543.2	32108.2
62	Malic acid	C00497	Beta hydroxy acids	high	1.5668e+07	2.37967e+07	1.36385e+07	2.25657e+07	6.74743e+07	8.0555e+07	6.98874e+07	2.89288e+07	1.6749e+07	2.20551e+07	4.06011e+06	1.00831e+07	2113414	2931021	4436968	2478645
63	Mannitol	C00392	Carbohydrates	high	1.30498e+07	1.4626e+07	4668024	1.69892e+07	5654570	15087781	15215851	5.96812e+06	3.85029e+06	2.6872e+06	632428	8.92999e+06	1.62172e+07	1.26774e+07	1.10151e+07	1.20064e+07
64	Mannose	C00159	Carbohydrates	low	1.01633e+08	1.44345e+08	2.29155e+08	1.345e+08	3.10892e+07	2.97363e+07	4.67413e+07	3.4866e+07	1.06072e+08	1.11907e+08	6.3e+06	9.65109e+07	2.53096e+06	2.58517e+06	2.90475e+06	2.38972e+06
65	Ribose	C00121	Carbohydrates	low	2.83746e+06	2.52627e+06	3.75351e+06	2.14828e+06	3.53271e+06	2.58781e+06	3.11978e+06	2.00056e+06	13635955	1.34076e+07	2.04632e+06	15330057	4.33598e+06	3.42974e+06	3.39334e+06	3.78118e+06
66	Ribose-5-phosphate	C00117	Carbohydrates	high	2.57065e+07	2.48031e+07	2.28374e+07	1.73752e+07	6.72097e+06	6.84557e+06	7.53276e+06	4.82715e+06	7.10757e+06	7.94917e+06	47359.3	4.85373e+06	534790	1.34455e+06	2.71942e+06	4.1367e+06
67	Ribulose-1,5-diphosphate	C01182	Carbohydrates	low	964063	885252	802571	767514	0	0	0	0	0	0	0	0	0	0	0	0
68	Ribulose-5-phosphate	C00199	Carbohydrates	high	5.30584e+06	8.13077e+06	8.31612e+06	7.45012e+06	8.09642e+06	5.47649e+06	6.43632e+06	4.14883e+06	2.66093e+06	4.92317e+06	71061.2	2.40409e+06	74714.3	45225.5	0	18520
69	Sorbitol	C00794	Carbohydrates	low	1.07978e+07	1.33334e+07	6.01483e+06	3477377	8.51883e+06	4.09589e+06	4.15206e+06	2626479	3.51788e+06	4202312	989722	1.82159e+07	698679	665938	579480	1074703
70	Xylitol	C02895	Carbohydrates	low	12137495	10918153	1.08349e+07	4.72212e+06	6.14024e+06	6.19157e+06	9.10915e+06	4.02024e+06	1.54844e+07	2.30629e+07	834435	9749140	4.50759e+06	3.79278e+06	4.00468e+06	3.73557e+06
71	Ethanolamine	C00189	Organonitrogen	low	1.35274e+06	16364488	671314	667845	2.47434e+06	6.36896e+06	454337	1.31476e+06	3.04649e+07	2.31039e+07	103851	1.06583e+07	1.30122e+06	1103623	1.30449e+06	972156
72	Ethyl glucuronide	0	Carbohydrates	low	5.92217e+07	7.72398e+07	1.17282e+08	9.26201e+07	2.97707e+07	3.00859e+07	3.89657e+07	3.05356e+07	9.67443e+07	1.20211e+08	1.31931e+07	1.08224e+08	1.33127e+07	7.93286e+06	8.31146e+06	1.48784e+07
73	Fumaric acid	C00122	Dicarboxylic acid	high	4057849	7.06066e+06	4537811	8.72413e+06	4.26031e+07	3.2015e+07	4.3699e+07	2.382e+07	5.86623e+06	7.53861e+06	1.508e+06	5.89932e+06	3222063	947140	796357	2554644
74	Galactitol	C01697	Carbohydrates	low	0	0	0	0	0	0	0	0	0	0	0	0	4.7211e+06	3.09812e+06	2.72005e+06	3.84574e+06
75	Glucosamine-1-phosphate	C06156	Carbohydrates	low	3.52121e+07	3.98232e+07	3.5158e+07	3.25164e+07	1.88924e+07	1.3499e+07	1.65617e+07	9.86836e+06	7502000	6607936	589259	7254528	397092	247819	383850	653016
76	Glucosamine-6-phosphate	C00352	Carbohydrates	low	3.02813e+06	3.92233e+06	3.40783e+06	5.26857e+06	2.92977e+06	2.78803e+06	4.5475e+06	2.98154e+06	1.02547e+08	9.00549e+07	7.56603e+06	1.1428e+08	44747	121033	117412	166011
77	Glyceric acid	C00258	Carbohydrates	high	7.23525e+06	6.72693e+06	6.84025e+06	9.30857e+06	2.38074e+07	2.12068e+07	2.35423e+07	1.58839e+07	1.07436e+07	1.00456e+07	868812	8.63681e+06	7.54775e+06	7.13804e+06	7.93257e+06	7.16641e+06
78	Glycerol	C00116	Carbohydrates	high	3.07313e+07	28892168	2.15632e+07	1.99097e+07	3.94729e+07	16802014	3.81923e+07	2.23564e+06	2.83909e+08	2.06191e+08	8.56849e+06	1.6448e+08	4.45729e+07	1.96719e+07	2.85376e+07	2.66315e+07
79	Glycerol 3-phosphate	C00093	Glycerophosphates	high	3.80934e+07	3.3069e+07	3.61902e+07	3.45845e+07	2.01023e+07	1.59933e+07	2.08599e+07	1.13259e+07	4.17085e+07	4.21791e+07	2.0463e+06	4.07597e+07	696102	1.38616e+06	1.61419e+06	1.94092e+06
80	Glycine	C00037	Amino acid/peptide	high	117174259	116482352	113256753	139491254	150389008	4.3556e+07	153159907	118919463	3.91672e+07	3.96009e+07	2.27428e+06	4.57532e+07	745621	904805	1.1293e+06	5.4484e+06
81	Glycolic acid	C00160	Alpha hydroxy acids	high	2.77003e+06	2.34255e+06	3.03085e+06	2.88944e+06	3.29023e+06	2.40782e+06	3.16027e+06	2.06374e+06	9.53662e+06	8.59987e+06	1.12706e+06	1.09138e+07	8.38149e+06	1.07498e+07	1.1525e+07	1.01373e+07
82	Heptadecanoic acid	C16536	Fatty acids	high	1.2183e+07	1.15255e+07	1.53546e+07	1.15355e+07	1.45925e+07	1.22129e+07	1.26639e+07	7.09966e+06	2416576	2809458	140080	2212573	3.4714e+06	2.90468e+06	2.94543e+06	3.10638e+06
83	Homocysteine	C00155	Amino acid/peptide	high	6.18225e+06	5.11704e+06	5.01591e+06	4.28891e+06	1.14115e+07	7.40304e+06	1.2807e+07	8.75488e+06	1.58508e+07	1.32832e+07	94186.1	1.77707e+07	311940	162195	240823	322047
84	Hydrocinnamic acid	0	Phenylpropanoic acids	high	1.83224e+07	1.63716e+07	2.05465e+07	1.65318e+07	1.31193e+07	9.45475e+06	1.70895e+07	8.30752e+06	5.21572e+07	5.81511e+07	7.94242e+06	6.15331e+07	2.0155e+08	1.6454e+08	1.56467e+08	1.66082e+08
85	Hypoxanthine	C00262	Purines and Purine derivatives	low	1.69052e+07	1.7421e+07	1.73389e+07	1.62856e+07	1.27092e+07	1.0652e+07	3.13694e+06	1.38076e+06	4.64032e+07	4.74809e+07	1.84282e+06	4.44154e+07	3.96436e+06	1.28271e+07	1.47402e+07	1.67525e+07
86	Iminodiacetic acid	0	Amino acid/peptide	low	120545230	124310819	117496869	117288715	5.05997e+07	9.46033e+06	213871045	5.49026e+06	4.81077e+07	4.91729e+07	25804296	4.9265e+07	1.91942e+06	13425555	13119230	12880062
87	Isomaltose	C00252	Carbohydrates	low	449366	186380	301992	37276	583740	499557	657671	439619	1.67047e+07	1.46727e+07	0	2.48267e+07	13987.2	0	0	0
88	2-aminoadipic acid	C00956	Amino acid/peptide	high	1.68977e+07	1.68388e+07	1.39368e+07	2.2748e+07	1.22995e+07	1.16018e+07	1.1254e+07	6.72768e+06	6.83306e+06	6.24129e+06	444521	6.15869e+06	815400	713183	856225	742866
89	Lactamide	0	Alpha hydroxy acids	low	100852	383131	245527	110015	334349	411401	195562	591057	550699	320247	431764	1486775	239957	94214.4	331348	262064
90	Lactic acid	C00186	Alpha hydroxy acids	high	2.86124e+08	2.32718e+08	2.4785e+08	1.03645e+08	3.84716e+08	2.77066e+08	1.11634e+08	2.62951e+08	8.61169e+07	8.16347e+07	2.06569e+07	8.94677e+07	1.07994e+07	1.47589e+07	1.6833e+07	1.79014e+07
91	Lactobionic acid	0	Carbohydrates	high	1903872	1917901	1.88242e+06	2154698	1.05245e+06	1.83372e+06	2.86451e+06	4.49907e+06	1.51149e+08	7.69762e+07	4.70542e+07	1.60243e+08	793297	444121	548082	1.10089e+06
92	Lactulose	C07064	Carbohydrates	low	6.34938e+06	8.66483e+06	4.20131e+06	3.25943e+06	2.44834e+07	2.76504e+07	3.69845e+07	2.97246e+07	1.97211e+07	3.29159e+07	3.47926e+06	3.17847e+07	799773	264254	261982	1.73345e+06
93	Alanine	C00041	Amino acid/peptide	high	4.73087e+07	4.43883e+07	4.01372e+07	4.79489e+07	3.86452e+07	4.38793e+07	4.63914e+07	4.4947e+07	9.69402e+07	8.31021e+07	2.34851e+07	6.88853e+07	3.1327e+06	2.49508e+06	742202	584636
94	Asparagine	C00152	Amino acid/peptide	high	9.57969e+07	9.48336e+07	9.90919e+07	8.63843e+07	1.25056e+08	1.13085e+08	1.22642e+08	8.11173e+07	4.70127e+07	1.11173e+08	3.25313e+06	1.68278e+07	456581	4.66477e+06	4907583	4.80563e+06
95	Aspartic acid	C00049	Amino acid/peptide	high	1.70071e+08	1.6806e+08	1.4118e+08	1.42753e+08	1.98231e+08	2.85032e+08	2.42906e+08	2.11506e+08	8.30171e+07	7.32067e+07	1.71487e+07	7.12276e+07	141980	1.59637e+07	1.59165e+07	1.27545e+07
96	Lauric acid	C02679	Fatty acids	high	9.1727e+07	7.79699e+07	1.52665e+08	6.17823e+07	6.17243e+07	5.79336e+07	5.96345e+07	5.32306e+07	3.49647e+07	6.18354e+07	7.6064e+06	5.46342e+07	1.71214e+07	2.142e+07	3.03421e+07	1.92936e+07
97	Citrulline	C00327	Amino acid/peptide	low	3.47929e+06	1.1651e+07	3.24448e+06	9.01394e+06	16158219	1.20948e+07	14874950	8.07367e+06	5.93146e+07	5.92066e+07	5.7696e+06	5.93594e+07	2.27525e+06	3.09147e+06	3.39642e+06	3.47729e+06
98	Cysteine	C00097	Amino acid/peptide	high	1.02828e+08	1.00931e+08	9.89413e+07	6.88804e+07	1.26649e+08	1.21668e+08	1.34349e+08	9.67528e+07	2.5002e+08	2.53405e+08	2.96754e+07	2.69328e+08	372807	230112	252400	265634
99	Cystine	C00491	Amino acid/peptide	high	974138	1.05191e+06	2.23228e+06	1.07993e+06	873055	1.13891e+06	1.26887e+06	706573	2.99838e+06	5.40773e+06	421313	4.44507e+06	331815	239974	292900	373518
100	Glutamic acid	C00025	Amino acid/peptide	high	1.6879e+08	1.58428e+08	8.67555e+07	1.51311e+08	1.05475e+08	9.61021e+07	2.05255e+08	1.63409e+08	1.6738e+08	1.74491e+08	4.26411e+07	1.7076e+08	5.63941e+06	3.16986e+07	3.28513e+07	3.11701e+07
101	Glutamine	C00064	Amino acid/peptide	high	1.40118e+08	1.37209e+08	1.16962e+08	1.55555e+08	2.72855e+08	2.42882e+08	2.78157e+08	2.04003e+08	6.30238e+06	7.53841e+06	299021	8.81952e+06	538851	427149	695562	703612
102	Homoserine	C00263	Amino acid/peptide	high	8.72744e+06	1.08938e+07	7.06071e+06	9.3e+06	2.26051e+07	2.23674e+07	2.23505e+07	1.65576e+07	7.67448e+06	7.21424e+06	794277	8.8997e+06	3.97551e+06	2.36746e+06	3.47978e+06	3.64482e+06
103	Isoleucine	C00407	Amino acid/peptide	high	1.85631e+08	1.87243e+08	1.15861e+08	1.54638e+08	1.98525e+08	1.76067e+08	1.85006e+08	2.60113e+07	1.27374e+08	2.33662e+08	9.13829e+07	1.46411e+08	7.29407e+06	1.57383e+07	5.83722e+06	1.5006e+07
104	Leucine	C00123	Amino acid/peptide	high	6.92328e+07	1.47116e+08	1.11929e+08	1.38885e+08	1.52419e+08	1.70705e+08	9.80346e+07	7.04901e+07	9.02547e+07	1.97212e+08	8.12217e+07	1.10924e+08	8.5478e+06	8.65455e+06	4.77063e+06	6.643e+06
105	Lysine	C00047	Amino acid/peptide	high	1.37686e+08	1.46408e+08	1.36635e+08	1.44497e+08	1.5841e+08	1.37347e+08	1.53956e+08	1.14889e+08	1.4361e+08	2.15457e+08	2.375e+07	1.69879e+08	5.0616e+06	9.26528e+06	9.55313e+06	9.43193e+06
106	Methionine	C00019	Amino acid/peptide	high	1.03134e+08	1.07949e+08	1.14742e+08	9.55802e+07	9.46563e+07	7.6575e+07	8.10414e+07	5.60677e+07	3.25097e+08	3.05334e+08	5.54924e+07	3.30997e+08	400101	588896	489225	996846
107	Methionine sulfoxide	0	Amino acid/peptide	low	7.33295e+06	1.10936e+07	5.87662e+06	6.74729e+06	7.14821e+06	5.37987e+06	9.87311e+06	3.96509e+06	2.10507e+07	1.81796e+07	601807	2.16401e+07	2.35531e+06	1.55627e+06	2.13365e+06	2.60902e+06
108	Loganin	C01433	Iridoid glycoside	low	852725	1.63883e+06	609018	480253	75237.6	88745.2	139972	208671	896290	1.62127e+06	0	1.03957e+06	0	24247	34470.5	52686.1
109	Ornithine	C00077	Amino acid/peptide	high	7.5766e+07	55361951	9.08153e+07	78707264	8.40299e+07	6.10108e+07	6.66921e+07	4.05968e+07	1.67e+08	1.80675e+08	6.45266e+06	1.72498e+08	936020	3.6565e+06	1.39365e+06	5.11711e+06
110	Phenylalanine	C00079	Amino acid/peptide	high	1.7395e+08	1.81065e+08	1.85339e+08	1.73146e+08	1.92077e+08	1.7338e+08	1.86922e+08	1.3398e+08	1.43877e+08	1.44349e+08	8.42598e+07	7.22099e+07	382404	242520	1.61651e+06	1371354
111	Proline	C00148	Amino acid/peptide	high	6.86349e+07	7.89026e+07	6.74897e+07	7.7307e+07	4.79739e+07	6.95882e+07	4.85686e+07	6.21321e+07	7.67283e+07	5.98657e+07	2.04393e+07	7.70734e+07	1.16938e+07	7248262	1.22934e+07	129001
112	Pyroglutamic acid	C01879	Amino acid/peptide	high	1.19216e+08	1.11828e+08	1.16672e+08	1.17299e+08	1.93696e+07	4.71946e+07	79300035	60579313	3.12502e+08	3.21304e+08	9.27421e+07	3.33913e+08	1.86147e+07	1913610	2253270	3159837
113	Serine	C00065	Amino acid/peptide	high	1.88357e+08	2.18471e+08	1.83876e+08	2.17423e+08	3.21969e+08	3.21308e+08	3.18007e+08	3.05229e+08	4.42768e+08	5.442e+08	7.52929e+07	3.49884e+08	1.4668e+07	1.13425e+07	1.09087e+07	1.21688e+07
114	Threonine	C00188	Amino acid/peptide	high	1.26451e+08	1.36406e+08	1.29732e+08	1.35867e+08	1.52581e+08	1.74369e+08	1.54681e+08	1.45452e+08	2.18035e+08	2.20322e+08	4.09094e+07	2.28354e+08	1.1352e+07	9.13616e+06	8.98898e+06	9.41373e+06
115	Tryptophan	C00078	Amino acid/peptide	high	2.21911e+07	1.79563e+07	1.37812e+07	2.04626e+07	6.97206e+07	5.99518e+07	6.80626e+07	4.68679e+07	1.64874e+08	1.62184e+08	1.1731e+07	1.03284e+08	147791	145912	333026	403684
116	Tyrosine	C00082	Amino acid/peptide	high	1.27854e+08	1.24271e+08	7.96682e+07	1.16325e+08	1.30104e+08	1.15818e+08	1.27602e+08	8.44559e+07	3.41608e+08	3.31577e+08	3.16841e+07	3.37152e+08	1.86852e+07	1.30142e+07	1.501e+07	1.69519e+07
117	Valine	C00183	Amino acid/peptide	high	1.28257e+08	1.40515e+08	1.76537e+08	1.43103e+08	1.57046e+08	1.64262e+08	2.69056e+08	2.04379e+08	1.4088e+08	1.32607e+08	1.0934e+08	1.28176e+08	2.88826e+07	1.65865e+07	1.47682e+07	1.78796e+07
118	Malonic acid	C00383	Dicarboxylic acid	high	500302	303162	3574769	694534	439770	498284	625987	3.28466e+06	15003447	1.41784e+07	1.307e+06	13077488	3.49816e+06	246164	343649	394977
119	Maltose	C00208	Carbohydrates	high	478818	508123	827771	700752	2.02565e+06	1.7164e+06	2.31868e+06	1.53914e+06	1.06414e+08	8.99591e+07	2.30446e+07	1.12149e+08	131609	99202	118951	139022
120	Maltotriitol	0	Carbohydrates	high	0	0	26929.6	0	6.06531e+06	7.43388e+06	1.07917e+07	8.40874e+06	773944	15300.9	0	0	0	0	0	0
121	Maltotriose	C01835	Carbohydrates	low	0	0	727824	19470.8	2.28959e+07	2.27776e+07	3.11393e+07	2.481e+07	0	30558.5	0	0	0	0	0	0
122	Melibiose	C05402	Carbohydrates	low	183375	211767	287526	145204	3.59205e+06	3.05206e+06	4.10688e+06	2.15533e+06	416475	5358.21	0	117020	0	0	0	0
123	Methyl oleate	C03425	Fatty acids	high	8.3894e+06	8.50341e+06	1.04947e+07	7.07197e+06	1.63605e+07	1.11992e+07	1.4448e+07	7.4733e+06	3384000	3376632	138791	3345736	1412360	2994272	1440182	1264672
124	Methyl phosphate	0	Phosphate ester	high	3.24342e+07	3.44961e+07	3.19923e+07	4.75343e+07	2.98024e+07	2.63581e+07	3.60435e+07	2.74802e+07	3.29964e+06	1.78091e+06	275549	1.08166e+06	565483	406074	399203	354916
125	Methylmalonic acid	C02170	Dicarboxylic acid	high	218496	204764	307508	231230	180202	779648	252165	299040	999144	851744	1.09562e+06	1900368	611230	692052	748942	925577
126	Myo-inositol	C00137	Alcohols	high	7.43048e+07	6.84998e+07	5.39401e+07	7.23414e+07	7.05416e+07	6.98042e+07	7.11119e+07	4.20856e+07	9.50178e+07	9.82786e+07	9.71579e+06	9.32908e+07	5.00135e+06	4.70506e+06	5.03019e+06	4.93122e+06
127	Myristic acid	C06424	Fatty acids	high	1.97137e+08	1.95997e+08	2.45287e+08	1.84123e+08	2.22981e+08	2.08602e+08	1.89251e+08	1.35388e+08	1.21407e+08	1.02658e+08	1.07696e+07	9.52554e+07	1.54888e+08	1.08851e+08	1.18056e+08	1.12989e+08
128	N-(2-hydroxyethyl)iminodiacetic acid	C06451	Amino acid/peptide	low	0	0	0	0	0	0	0	0	2.09574e+07	2.04483e+07	1.0946e+06	2.08357e+07	0	0	0	0
129	N,N-dimethylglycine	C01026	Amino acid/peptide	low	0	0	0	0	0	0	0	0	3.57721e+07	2.4704e+07	0	3.69849e+07	0	0	333413	0
130	N-acetyl-L-phenylalanine	C03519	Amino acid/peptide	low	0	0	0	0	0	0	0	0	0	0	0	0	7.75041e+06	9.75249e+06	1.15652e+07	1.03844e+07
131	Nicotinamide	C00153	Pyridines	high	3.28223e+07	4.22631e+07	3.40698e+07	4.17048e+07	1.61333e+07	1.73062e+07	1.36052e+07	1.48181e+07	16401591	1.20552e+07	1.94833e+06	1.87138e+07	3.25426e+06	4276658	4779951	5099398
132	Nicotinic acid	C00253	Pyridines	low	143461	640916	581058	699622	537768	743067	586626	317589	2.27446e+06	2.46079e+06	391445	1.24882e+06	1.52995e+06	1.84496e+06	2.36989e+06	2.68691e+06
133	Norvaline	C01826 and C01799	Amino acid/peptide	high	1.04824e+08	1.53771e+08	1.01758e+08	1.30841e+08	8.09193e+07	1.28422e+08	8.62892e+07	1.01825e+08	4.30887e+08	3.86866e+08	4.21432e+07	3.48665e+08	4158815	3097984	1073798	2448604
134	Oleic acid	C00712	Fatty acids	high	6.06673e+07	5.88878e+07	7.61287e+07	5.1235e+07	4.45968e+07	4.53812e+07	4.03001e+07	3.22225e+07	1.96043e+07	2.26203e+07	899316	1.4422e+07	6.42202e+06	9.01697e+06	1.76557e+07	1.06534e+07
135	Orotic acid	C00295	Pyrimidines and Pyrimidine derivatives	low	1616299	1851664	1274960	2.70346e+06	3.79455e+06	2313143	4.55868e+06	653636	2.14207e+06	2.04167e+06	107816	2.17426e+06	11623	26587.9	56288.2	52164.8
136	Oxalic acid	C00209	Dicarboxylic acid	low	1.01931e+06	509552	1.01271e+06	913570	3.90331e+06	400457	1.63372e+06	776972	2.20557e+07	2.30259e+07	6.05751e+06	1.99061e+06	1.61406e+06	1.15623e+06	1.05383e+06	4.4983e+06
137	Palatinose	C01742	Carbohydrates	low	764694	474116	561071	363139	280154	242859	341069	253462	2.55466e+06	1.55507e+06	370978	973052	0	0	0	14272.9
138	Palmitic acid	C00249	Fatty acids	high	1.35431e+08	1.25865e+08	1.75306e+08	1.22159e+08	2.05332e+08	1.82864e+08	1.75572e+08	1.24405e+08	7.70908e+07	8.42684e+07	5.14035e+06	7.03243e+07	6.17792e+07	5.80725e+07	6.11914e+07	5.4445e+07
139	Palmitoleic acid	C08362	Fatty acids	high	6.79077e+07	5.92174e+07	1.00455e+08	3.57517e+07	2.96313e+07	2.56936e+07	2.5647e+07	1.68352e+07	17180088	17707176	2082363	15198960	2.1632e+06	2.12656e+06	4.72859e+06	2156000
140	P-cresol	C01468	Cresols	high	1.38544e+06	2.26167e+06	1.55342e+06	849156	78411.7	616065	57392.1	101343	3.32519e+06	2.80924e+06	663328	203534	5.2048e+07	4.54186e+07	4.83454e+07	4.67535e+07
141	Phosphate Ion	0	0	high	2.196e+08	4.61918e+08	6.57633e+08	6.87256e+08	5.65473e+08	5.61059e+08	5.93706e+08	9.2529e+08	5.0994e+08	5.06117e+08	1.3985e+08	5.66249e+08	1.58035e+08	4.12308e+08	6.14848e+08	2.10911e+08
142	Phosphoenolpyruvic acid	C00074	Phosphate esters	high	8.01663e+07	7.91596e+07	7.30772e+07	7.64816e+07	9.40355e+07	8.62264e+07	1.08991e+08	3.97611e+07	7.19494e+06	9.25571e+06	150762	2.19899e+06	138135	98924.2	198227	66345.5
143	Phytanic acid	C01607	Diterpenoids	high	1.40043e+07	1.3788e+07	1.56975e+07	1.31658e+07	6.91428e+06	5.04707e+06	5.30417e+06	2.85429e+06	9.59063e+06	6.49938e+06	377189	3198064	3.98369e+06	5.82426e+06	2.71824e+06	3.83108e+06
144	Pipecolic acid	C00408	Amino acid/peptide	low	0	0	0	0	0	0	0	0	0	0	0	0	2.8657e+07	5.2652e+06	6.59697e+06	9.03086e+06
145	Porphine	0	Poryphyrins	high	2.51419e+07	2.11841e+07	2.36651e+07	2.36013e+07	7788707	1.59507e+07	1.56764e+07	7.77814e+06	697118	1.03103e+07	1.03607e+06	3939434	1.82119e+07	1.72726e+07	1.90513e+07	2.048e+07
146	Propylene glycol	C00583	Alcohols	high	259119	377818	133489	308749	5.82421e+06	5.17531e+06	637939	733333	1.49389e+06	366892	459504	632378	1.90711e+06	1.92845e+06	183997	777893
147	Pyruvic acid	C00022	Alpha Keto acid	high	1.70016e+07	1.91417e+07	1.53379e+07	6132218	4.06048e+07	5.61861e+07	5.1441e+07	3.27809e+07	3.36667e+07	3.47888e+07	7.28255e+06	3.75731e+07	741218	218283	802282	1.0396e+06
148	Quinic acid	C00296	Alcohols	high	0	0	0	0	0	0	0	0	0	0	0	0	1.40176e+07	1.33941e+07	1.36489e+07	1.26946e+07
149	Sedoheptulose-7-phosphate	C05382	Carbohydrates	high	3.06857e+06	3.05511e+06	3.85959e+06	2.99916e+06	2.26662e+06	2.40687e+06	2.54543e+06	1.31425e+06	536877	482355	108655	441935	598223	340856	426836	503360
150	Spermidine	C00315	Amines	low	3.39767e+06	3.46206e+06	4.20604e+06	4.31448e+06	1.12092e+07	6.5584e+06	7.20699e+06	8.00621e+06	2359473	1.99658e+06	59184.4	1.94563e+06	1.69427e+06	1.08897e+06	1.16398e+06	1.36184e+06
151	Stearic acid	C01530	Fatty acids	high	1.23053e+08	1.17339e+08	1.37042e+08	1.11935e+08	8.8148e+07	9.61058e+07	8.74762e+07	4.21028e+07	5.80409e+07	5.61022e+07	916180	4.93043e+07	4.98951e+07	3.48638e+07	4.11878e+07	4.31915e+07
152	Succinic acid	C00042	Dicarboxylic acid	high	1.50134e+08	1.4321e+08	1.45588e+08	1.69796e+08	1.76265e+08	2.11431e+08	1.72323e+08	1.52082e+08	28786850	1.1543e+06	5.41161e+06	1.14712e+07	1.28616e+06	8.64426e+06	9.22545e+06	1.55572e+06
153	Sucrose	C00089	Carbohydrates	high	471632	310858	293629	815875	857994	1.75704e+06	2.71222e+06	2905026	3.83408e+06	5.50629e+06	400028	3.97667e+06	1.45606e+06	1.35734e+06	1.36617e+06	1.31044e+06
154	Threose	C06463	Carbohydrates	low	296561	311248	267173	298966	686461	2.26029e+06	200859	1.363e+06	12755398	10507884	855258	12890441	2.26793e+06	2.14725e+06	2.27322e+06	2420081
155	Thymine	C00178	Pyrimidines and Pyrimidine derivatives	high	150609	90607	404864	139955	154286	461609	181953	159118	1623817	1.12083e+06	100744	1.42079e+06	1.05957e+06	77106.7	91260.8	120690
156	Trans-3-hydroxy-L-proline	C05147	Amino acid/peptide	low	0	0	0	0	0	0	0	0	1.17229e+07	1.16063e+07	0	1.4068e+07	0	0	0	0
157	Trehalose	C01083	Carbohydrates	high	9.54442e+07	9.683e+07	9.33338e+07	1.15333e+08	1.20812e+08	5.74144e+07	1.17918e+08	9.00103e+07	7.2758e+07	6.32031e+07	7.36475e+06	7.78084e+07	2.71446e+06	2.92566e+06	3.35627e+06	3.57832e+06
158	Turanose	C19636	Fatty acyl glycoside	low	656514	688695	533590	841966	142945	561266	661603	489412	7.37566e+06	9.49637e+06	1.28107e+06	6.5369e+06	113078	7464.66	65714.7	183455
159	Unknown 001				538730	935816	786877	812970	1.11756e+06	1.25111e+06	1.36613e+06	1.11652e+06	1.07262e+06	1.00332e+06	1.26621e+06	1.24492e+06	88623.3	149177	101383	613842
160	Unknown 002				0	0	0	0	0	0	0	0	0	0	0	0	2.85615e+06	2.31173e+06	1.12576e+06	1.35508e+06
161	Unknown 003				359426	230267	825072	231857	0	0	0	0	0	0	0	0	0	0	0	0
162	Unknown 004				0	0	0	0	0	0	0	0	0	0	0	0	0	470937	725500	887898
163	Unknown 005				2227514	1.83774e+06	2.14073e+06	10116922	1.65347e+07	8.38849e+06	1.42761e+07	9.89269e+06	4.34666e+07	33243583	2.93727e+06	86899674	4.23308e+06	1.1387e+06	574030	931240
164	Unknown 006				0	0	0	0	0	0	0	0	0	0	0	0	662949	164216	227213	243514
165	Unknown 007				0	0	0	0	0	0	0	0	0	0	0	0	3.18311e+06	690654	0	405454
166	Unknown 008				0	0	0	0	0	0	0	0	0	0	0	0	197091	139975	180534	304287
167	Unknown 009				1.94369e+06	2.69488e+06	1.04075e+06	782655	657072	2.63805e+06	2.96771e+06	1149569	3.01344e+06	3.04064e+06	56861	2.97738e+06	1.96749e+06	864138	1358107	1729615
168	Unknown 010				559652	0	749613	358225	0	0	0	0	0	0	0	0	0	0	0	0
169	Unknown 011				265323	231681	287410	0	0	0	0	0	0	0	0	0	0	0	0	0
170	Unknown 012				0	0	0	0	0	0	0	0	0	0	0	0	478486	0	324102	734398
171	Unknown 013				736450	593429	1.04544e+06	504707	0	0	0	0	0	0	0	0	0	0	0	0
172	Unknown 014				0	0	0	0	0	0	0	0	0	0	0	0	0	323148	221823	270723
173	Unknown 015				111920	170748	776720	707343	366361	15507.2	153405	1031952	1.82609e+06	1.06131e+06	0	511255	25949.1	813378	768391	719524
174	Unknown 016				1842086	2515606	2924018	2149470	3244329	3546586	5111656	902087	2293383	1918875	188158	2419720	270089	768842	489635	286335
175	Unknown 017				0	0	0	0	0	0	0	0	0	0	0	0	600808	123012	704161	732325
176	Unknown 018				0	0	0	0	1.20445e+06	1.10009e+06	1.15661e+06	0	0	0	0	0	0	0	0	0
177	Unknown 019				0	0	0	0	0	0	0	0	0	0	0	0	955033	471870	577988	771886
178	Unknown 020				30832424	33579680	31606637	29715806	21319300	16271076	19090754	1.70403e+07	94492957	96019910	1.63428e+07	99961274	2.10078e+06	488028	1.99733e+06	1.73793e+06
179	Unknown 021				0	0	0	0	629901	379388	1.38446e+06	0	0	0	0	0	0	0	0	0
180	Unknown 022				126370	261811	269656	0	26738.7	51281.6	42590.6	23727.6	242735	240737	0	291447	361120	0	122260	196192
181	Unknown 023				585244	411808	921163	305031	0	0	0	0	0	0	0	0	0	0	0	0
182	Unknown 024				1.83234e+06	2.17382e+06	2955280	2.25708e+06	712639	3.80464e+06	316157	197748	923831	1.20371e+06	10479.1	618981	286484	163108	319671	347206
183	Unknown 025				0	0	0	0	0	0	0	0	0	0	0	0	1.42176e+06	857854	858658	1.08434e+06
184	Unknown 026				1.42434e+06	1.57262e+06	1.25247e+06	1.42993e+06	1.13847e+06	1.30071e+06	1.41679e+06	564943	1.02674e+06	959515	50286.1	895611	1.01117e+06	302249	553085	646034
185	Unknown 027				1.60133e+06	470819	881730	1.12171e+06	2.03877e+06	283215	321231	239028	1.29883e+06	1178667	7.71296e+07	1.15093e+06	1186146	1517287	1443049	559784
186	Unknown 028				0	0	0	0	0	0	0	0	0	0	0	0	674351	780689	730243	703813
187	Unknown 029				0	0	0	0	0	0	0	0	0	0	0	0	1.39093e+06	777737	859537	1.84986e+06
188	Unknown 030				459292	792886	441714	399809	647674	527586	561401	378756	1.80155e+06	978641	85486	1323659	1.21299e+06	73267.8	120542	103460
189	Unknown 031				0	0	0	0	0	0	0	0	0	0	0	0	2.83082e+06	4.10121e+06	2.32153e+06	2.48761e+06
190	Unknown 032				1776832	1940904	1556608	1777648	1293072	1612760	1.375e+06	647926	1207632	1193712	108655	1065064	1.37383e+06	652872	458190	978538
191	Unknown 033				2.52753e+06	4.27557e+06	3.03073e+06	4.09298e+06	3.42848e+06	1.94224e+06	3.0055e+06	4.43641e+06	1.23665e+06	2.33014e+06	4402837	2.88317e+06	7284249	975762	2.54794e+06	2.57176e+06
192	Unknown 034				1.17684e+06	880776	1.05945e+06	1.59418e+06	951496	1.00851e+06	1.07435e+06	287510	660290	528173	2515.99	582553	697598	298176	391016	602560
193	Unknown 035				0	0	0	0	2.35857e+06	2.98983e+06	3.44596e+06	1.2383e+06	0	0	0	0	0	0	0	0
194	Unknown 036				4848227	41497058	31884540	5886370	45022602	161900977	13030245	140039245	148105608	285245904	36584613	3.20379e+08	9852879	1.79231e+06	1.61752e+06	2.0066e+06
195	Unknown 037				744874	365859	482809	616086	32041.1	48259.5	42274	41472.2	1604.45	602.352	0	0	396151	166522	216582	424523
196	Unknown 038				704291	232196	1.06404e+06	1.12018e+06	1.12068e+06	758886	946067	302165	1.21587e+07	5212234	0	2.7441e+07	71959	0	38817.5	88889.2
197	Unknown 039				0	0	0	0	0	0	0	0	0	0	0	0	258404	215657	334871	360901
198	Unknown 040				0	0	0	0	0	0	0	0	0	0	0	0	3.18699e+06	1.77248e+06	1.91682e+06	2.13284e+06
199	Unknown 041				0	0	0	0	0	0	0	0	0	0	0	0	0	364470	473633	596495
200	Unknown 042				0	0	0	0	0	0	0	0	0	0	0	0	344393	681134	623060	1.06634e+06
201	Unknown 043				2.25831e+06	2.30464e+06	0	2.01305e+06	0	0	0	0	0	0	0	0	0	0	0	0
202	Unknown 044				0	0	0	0	0	0	0	0	1.5444e+06	1.32196e+06	0	7.55477e+06	0	0	0	0
203	Unknown 045				4648900	5.59948e+06	4703475	5.98829e+06	6.13654e+06	4.82463e+06	5670693	1.64459e+06	2.03425e+07	6878376	2.38261e+06	1.01297e+07	2.6967e+06	63867.5	125125	1.79204e+06
204	Unknown 046				575396	690736	519882	596400	546646	288780	325711	280845	1.30067e+06	1532421	377268	1.33833e+06	247652	140083	205213	128640
205	Unknown 047				1.57787e+07	16379929	22333940	19341319	27530073	2.20735e+07	2.33694e+07	21705043	20465978	19981894	1257523	2.78787e+07	1.08367e+06	1.86028e+06	1.51113e+06	1.98782e+06
206	Unknown 048				1.093e+06	1.21646e+06	1.30194e+06	1.0669e+06	807763	930697	929508	4.80583e+06	1.01253e+06	872697	2665.47	1.08061e+06	796173	321715	726017	678725
207	Unknown 049				160234	166753	204976	146160	47834.8	0	21823	0	0	89139	0	7882	99539	19833	20182.1	99639
208	Unknown 050				153770	648799	975326	1.31303e+06	2.18982e+06	375470	2.27011e+06	653568	898494	836655	109391	977446	862659	841203	897686	882680
209	Unknown 051				319266	447782	606640	618809	522237	461319	466906	429146	1.12075e+06	1.13126e+06	204126	606859	222382	196285	188253	156198
210	Unknown 052				253018	374413	81662.2	842860	1.53853e+06	968408	801823	186589	4.21143e+06	3.9159e+06	0	296749	31021.6	0	615856	810983
211	Unknown 053				275461	305505	147745	219877	29785.6	52406.2	7169.04	29662.1	331991	127556	0	220143	67601	71128.4	59931.2	91487.7
212	Unknown 054				0	0	0	0	0	0	0	0	0	0	0	0	2.73651e+06	1.72932e+06	1.53447e+06	1.85193e+06
213	Unknown 055				18628752	28201136	7.70922e+06	8.26495e+06	4.10472e+06	5.25036e+06	1.87049e+07	25902392	29315720	1.35003e+07	2.29139e+06	1.7533e+06	7919216	8236872	7173288	7171760
214	Unknown 056				1.40882e+06	1.42373e+06	1.30958e+06	1.47813e+06	673878	1.27942e+06	1.61272e+06	133003	990074	450981	0	426314	860643	422139	514637	905530
215	Unknown 057				1.50453e+06	965129	2.49329e+06	1.74877e+06	0	0	0	0	0	0	0	0	0	0	0	0
216	Unknown 058				2.14827e+06	2.2274e+06	2344914	2.64819e+06	3.13506e+06	2.73622e+06	3.12593e+06	1.39342e+06	1.32262e+06	795453	34199	1.18535e+06	1.88629e+06	1036773	1.25703e+06	1.59906e+06
217	Unknown 059				25455736	2.67064e+07	22779075	2.29086e+07	22698276	268755	26856594	1.01643e+08	8.32457e+07	8.8362e+07	875481	4.35691e+07	4.45564e+06	6.30732e+06	1.81066e+06	1.75741e+06
218	Unknown 060				0	0	0	0	3.55557e+06	1.1712e+06	3.72343e+06	980713	0	0	0	0	0	0	0	0
219	Unknown 061				1.08883e+06	1.51614e+06	1.0247e+06	1.16573e+06	2205360	3.11115e+06	2382976	1186776	2521128	2300832	9018.3	2247424	2661928	1543080	1723416	2245048
220	Unknown 062				0	0	0	0	0	0	0	0	0	0	0	0	0	1.37045e+06	1.0576e+06	469769
221	Unknown 063				1.49368e+06	1.73084e+06	1.59476e+06	1.67969e+06	1.48609e+06	2636848	2.01736e+06	1.1255e+06	2212952	2094368	14851.5	1.79544e+06	1735520	1.04987e+06	1255632	1685568
222	Unknown 064				1.25708e+06	6.34263e+06	4.77966e+06	5004912	3918336	3777952	5227312	1410920	1.66191e+06	1.37374e+06	0	880717	2.82077e+06	1.21977e+06	1.1582e+06	2.65882e+06
223	Unknown 065				1.97911e+06	1.30721e+06	2.59537e+06	1.52872e+06	0	0	0	0	0	0	0	0	0	0	0	0
224	Unknown 066				0	0	0	0	0	0	0	0	5.41296e+06	2.76484e+06	305559	0	0	0	0	0
225	Unknown 067				6164791	6161364	7248538	6.21329e+06	4.73204e+06	4381117	3.46838e+06	2473967	19265974	24467649	1.17926e+06	20238984	898200	511322	565749	654094
226	Unknown 068				0	0	0	0	0	0	0	0	1.63734e+06	1.35865e+06	0	1.55274e+06	0	0	0	0
227	Unknown 069				1.02412e+06	963991	1.41102e+06	550001	0	0	0	0	0	0	0	0	0	0	0	0
228	Unknown 070				901923	1.07462e+06	872759	856923	636195	1.0562e+07	1.39144e+07	1.10231e+07	3564120	4.22931e+06	1.13293e+06	6.59179e+06	312785	222550	164991	600602
229	Unknown 071				1.02734e+07	11304247	1.17089e+07	12868182	1.28978e+07	2.94834e+07	13255936	2.17034e+07	1.92851e+06	284451	1.30227e+06	2.6182e+06	2.76366e+06	2.08502e+06	1952404	1.73339e+06
230	Unknown 072				0	0	0	0	0	0	0	0	0	0	0	0	4.68191e+06	2.10282e+06	2.42935e+06	3.49527e+06
231	Unknown 073				2.30419e+06	1.81276e+06	2.69549e+06	1.70816e+06	0	0	0	0	0	0	0	0	0	0	0	0
232	Unknown 074				0	0	0	0	0	0	0	0	0	0	0	0	1.74772e+06	1.67707e+06	1.60105e+06	1.89245e+06
233	Unknown 075				0	0	0	0	0	0	0	0	0	0	0	0	0	4.19981e+06	2.6333e+06	3.51029e+06
234	Unknown 076				0	0	0	0	0	0	0	0	1.57413e+06	1.16252e+06	0	2.35345e+06	0	0	0	0
235	Unknown 077				0	0	0	0	0	0	0	0	5.86506e+06	0	52072.7	6.89182e+06	0	0	0	0
236	Unknown 078				827676	527153	1.36945e+06	1.35085e+06	735357	760163	929954	552101	572092	1287872	32130.1	545828	120826	85122.8	327116	342276
237	Unknown 079				0	0	0	0	0	0	0	0	0	0	0	0	858251	978344	1.33146e+06	1.53053e+06
238	Unknown 080				0	0	0	0	0	4.55192e+06	5.02203e+06	2.43486e+06	0	0	0	0	0	0	0	0
239	Unknown 081				787381	254714	737517	1.08854e+06	616901	652790	459647	2.20231e+06	257462	246823	96660.7	2.81047e+06	1502504	519125	380744	612629
240	Unknown 082				1.97511e+06	2.14548e+06	1995576	1910432	738482	1.50895e+06	1.59025e+06	519999	1748648	1883792	14851.5	1507344	1199682	859670	826117	1000314
241	Unknown 083				1114829	794526	1.11237e+06	583527	2853333	2496276	3289589	1341917	3.34992e+06	3.43931e+06	30702	1811856	63687.8	64900.7	105906	124775
242	Unknown 084				757987	975345	1.30114e+06	381930	905016	2320618	525704	1.8368e+06	762823	198188	201919	496703	411165	300389	447684	3.44296e+06
243	Unknown 085				0	0	0	0	0	0	0	0	0	0	0	0	1.64135e+06	1.29716e+06	1.58975e+06	1.75547e+06
244	Unknown 086				0	0	0	0	0	0	0	0	0	0	0	0	4.32245e+06	5.73275e+06	4.1273e+06	4.49117e+06
245	Unknown 087				387765	431125	382082	376545	293410	333447	382459	129987	1.12866e+06	1.30555e+06	102237	1.00943e+06	481106	376292	205338	326741
246	Unknown 088				2.72028e+06	2.79528e+06	3.02492e+06	2.18204e+06	1.92925e+06	4.64766e+06	1.89991e+06	5.12646e+06	3.87156e+06	2878851	400552	4.1462e+06	376059	333086	293803	294719
247	Unknown 089				670156	468079	395257	354836	2.04636e+06	1.52096e+06	1.82364e+06	1115746	127181	136833	34714.2	131670	387239	141061	85618.1	109849
248	Unknown 090				2.25831e+06	2.30464e+06	1.95394e+06	2.01305e+06	2.10961e+06	2.11853e+06	2.34398e+06	410948	3357472	3051176	0	3102824	2.55826e+06	1.30045e+06	1.73224e+06	1.94924e+06
249	Unknown 091				2.0893e+06	1910784	1.48456e+06	2.87188e+06	1.937e+06	2.73809e+06	2.80344e+06	1.06992e+06	1.47909e+06	325994	17705.6	1.01222e+06	2028136	784949	872886	1.46711e+06
250	Unknown 092				3.27695e+06	3.56144e+06	2.94793e+06	3.62259e+06	0	0	0	0	0	0	0	0	0	0	0	0
251	Unknown 093				0	0	0	0	0	0	0	0	0	0	0	0	0	7.48123e+06	6.7898e+06	7.76191e+06
252	Unknown 094				5.21598e+06	1393958	4.75069e+06	4699317	6984599	3.90932e+06	6047131	2.0469e+06	1.94434e+07	1.19486e+07	2.56045e+06	4.28096e+06	5.00142e+06	2446707	2273206	2573291
253	Unknown 095				1.84629e+06	55799790	1.71503e+06	1514602	3.75793e+07	5.72279e+07	3.28195e+07	55126909	1.11256e+08	92040902	4.11986e+07	73809248	1.23817e+07	8.58686e+06	8.05873e+06	7482466
254	Unknown 096				0	0	0	0	0	0	0	0	0	0	0	0	1.72443e+06	0	931035	1.54827e+06
255	Unknown 097				6920496	6.58126e+06	6.47263e+06	8.77205e+06	6.83691e+06	8.05669e+06	3.39731e+06	508512	2.58015e+07	1.36404e+06	1.77037e+06	262344	326871	674584	1.19034e+06	1158229
256	Unknown 098				1.5736e+06	2.53074e+06	2.10596e+06	1.58811e+06	3.02546e+06	2.48865e+06	2.25282e+06	3.62725e+06	5.08839e+06	4.30975e+06	4.47201e+06	5.66868e+06	7.27635e+06	1.02189e+06	2.61608e+06	2579702
257	Unknown 099				0	0	0	0	0	0	0	0	0	0	0	0	1.66276e+06	1.24002e+06	1.1961e+06	1.26106e+06
258	Unknown 100				1.18509e+06	1.06916e+06	916910	723071	3324487	3037456	3332470	1865481	708338	652276	293598	668209	364679	10143667	139519	133050
259	Unknown 101				3.79461e+06	3.58496e+06	4.01506e+06	4.29877e+06	770740	2.04798e+06	2.4234e+06	1.27401e+06	7.16209e+06	7.62405e+06	792731	2.86499e+06	292239	192027	707369	637186
260	Unknown 102				2.70791e+06	2.94509e+06	2.66721e+06	0	0	0	0	0	0	0	0	0	0	0	0	0
261	Unknown 103				0	0	0	0	0	0	0	0	5.60244e+06	4.24576e+06	0	4.15244e+06	0	0	0	0
262	Unknown 104				0	0	0	0	0	0	0	0	3.93259e+06	3.37519e+06	0	3.80667e+06	0	0	0	0
263	Unknown 105				3262120	2.27093e+06	2.57889e+06	2.96567e+06	2.03637e+06	3083296	2.62145e+06	1369512	1642480	1803952	65583	1569424	1.76026e+06	592951	980655	1.48688e+06
264	Unknown 106				0	0	0	0	0	0	0	0	5.49857e+06	8.64926e+06	0	3.84529e+06	0	0	0	0
265	Unknown 107				954875	986435	1.49465e+06	1.30833e+06	366517	1.51489e+06	734729	848190	1.30386e+06	6.17475e+06	179372	5.68533e+06	320612	147715	145380	132076
266	Unknown 108				230520	249094	238424	659845	367721	666459	845068	399395	92883.6	43426.7	0	0	126215	68230.2	25897.5	133776
267	Unknown 109				393435	385738	620156	352939	34087.6	84883.9	112002	23391	2.88928e+06	1.77154e+06	241288	2382.09	185535	151765	165262	207348
268	Unknown 110				0	0	0	0	0	0	0	0	0	0	0	0	3.98306e+06	2.49794e+06	2.70106e+06	3.28299e+06
269	Unknown 111				0	0	0	0	0	0	0	0	5.22881e+06	4.96317e+06	0	4.70662e+06	0	0	0	0
270	Unknown 112				0	0	0	0	1.19635e+06	1.46896e+06	3.85475e+06	829391	0	0	0	0	0	0	0	0
271	Unknown 113				0	0	0	0	4.30345e+06	5.1325e+06	5.90591e+06	1.89055e+06	0	0	0	0	0	0	0	0
272	Unknown 114				1.91555e+06	1.95441e+06	1.6207e+06	1857440	1515416	1.40499e+06	1733360	689542	1190704	1303968	0	965768	938233	517355	658248	875121
273	Unknown 115				86997.6	0	850.078	139334	212810	176044	60249.8	24828.4	0	2010.72	0	0	935057	911994	364432	476168
274	Unknown 116				0	0	0	0	0	0	0	0	0	0	0	0	4.56946e+06	3.02788e+06	2.98e+06	3.80325e+06
275	Unknown 117				638754	664771	1.28535e+06	905576	256539	231896	558622	10505.4	1.45166e+06	1.33224e+06	0	464307	249504	0	0	0
276	Unknown 118				420499	306168	1.14797e+06	952330	206002	183546	238259	88753.8	11342.1	21014.9	0	28621.5	838889	713957	384660	547699
277	Unknown 119				0	0	0	0	0	0	0	0	3.76435e+06	3.96405e+06	82887.5	3.79239e+06	0	0	0	0
278	Unknown 120				1.71663e+06	1.50753e+06	2.46215e+06	937790	163925	91106.8	97809.2	435.778	138.231	0	0	0	0	0	0	0
279	Unknown 121				5251512	5885112	1.84201e+06	4883248	2.41698e+06	1.0853e+06	891061	778107	9.36006e+06	1.13423e+07	472653	5568160	614824	488114	488972	409890
280	Unknown 122				1.60762e+07	1.18904e+06	1.81658e+07	2.20445e+07	1.63413e+07	2.22103e+07	1.44323e+07	1.61049e+07	3.00374e+07	1.36778e+07	5.03223e+06	4.53967e+07	271325	1.2047e+06	1.09897e+06	497554
281	Unknown 123				0	0	0	0	0	0	0	0	4.99621e+06	3.09473e+06	0	3.57689e+06	0	0	0	0
282	Unknown 124				2.54341e+06	2.43781e+06	4.65844e+06	3.2238e+06	2.71466e+06	2.41694e+06	2.31562e+06	987394	702652	2.2753e+06	23391.5	249993	463538	292242	322423	228923
283	Unknown 125				953528	1009826	704194	1.96257e+06	812503	1870929	915869	471375	4749424	1.63888e+06	404927	9051712	865572	943308	1.16575e+06	831893
284	Unknown 126				1669757	1459816	572211	1315385	1.01392e+07	1270433	2.08895e+06	1.16544e+06	804225	936488	3.42674e+06	727477	2112445	1864856	1988907	2168028
285	Unknown 127				1.53716e+06	1705756	1.59751e+06	1576683	1366067	1.27527e+06	1.46731e+06	455486	1451247	1399301	0	947032	1.48658e+06	744500	1.1076e+06	1.60898e+06
286	Unknown 128				0	0	0	0	0	0	0	0	5.70577e+06	7.37027e+06	70578.7	5.04479e+06	0	0	0	0
287	Unknown 129				1.07265e+06	1.70237e+06	1.60669e+06	6972820	6994145	2.43801e+06	4539450	1142340	6.79219e+06	3741432	170119	5.49802e+06	891200	322844	359382	325920
288	Unknown 130				774647	842067	1.20397e+06	1.29982e+06	611624	482025	368371	445322	993044	1.0142e+06	70028.3	589534	324390	314758	438067	208320
289	Unknown 131				383964	423150	507051	302936	141351	81994.9	164058	117809	944.844	22702.6	0	0	352371	261859	289650	376562
290	Unknown 132				0	0	0	0	0	0	0	0	1.13376e+06	2.11315e+06	0	2.40667e+06	0	0	0	0
291	Unknown 133				2.70897e+06	2.30577e+06	4.82136e+06	2.11088e+06	60918.5	11693.1	172185	11775	0	0	0	0	0	0	0	0
292	Unknown 134				0	0	0	0	0	0	0	0	0	0	0	0	0	5.07738e+06	4.6209e+06	5.11812e+06
293	Unknown 135				201878	137389	170127	78907	613827	131942	309504	450494	154296	218413	40446.1	24491.3	64039.6	229800	428547	661374
294	Unknown 136				0	0	0	0	0	0	0	0	6.4496e+06	1.164e+07	550368	2.93339e+06	0	0	0	0
295	Unknown 137				4574912	2.03673e+06	1.6171e+06	2.47036e+06	2899768	1.42759e+06	2.41483e+06	628894	3.19118e+06	3500264	0	2.96663e+06	4.2505e+06	2.70433e+06	2.56827e+06	3.17046e+06
296	Unknown 138				0	0	0	0	0	0	0	0	0	0	0	0	6.36685e+06	3.90015e+06	3.78777e+06	4.24164e+06
297	Unknown 139				0	0	0	0	0	0	0	0	0	0	0	0	9.85721e+06	6.14742e+06	6.2071e+06	7.39168e+06
298	Unknown 140				10300840	8143600	9143208	10315336	16007576	1.2345e+07	1.4983e+07	9100152	6149056	6291280	245926	6008720	5.12386e+06	3.58735e+06	3.50671e+06	3.97838e+06
299	Unknown 141				0	0	0	0	0	0	0	0	0	0	0	0	2.51283e+06	1.77394e+06	2.12961e+06	2.81153e+06
300	Unknown 142				935374	817409	1.94357e+06	1.60217e+06	1.88568e+06	885181	656049	458101	583777	1.86815e+06	0	169477	17661.8	268881	301116	164271
301	Unknown 143				6.45332e+06	4.13614e+06	8.66003e+06	1.99542e+06	1.8279e+06	817295	2.12079e+06	1.14604e+06	2964856	2714056	82586	3369696	2.01623e+06	1.7025e+06	1.95818e+06	1.77178e+06
302	Unknown 144				1006777	987505	1074550	1369748	2129141	766015	1601546	671890	1549683	1.58673e+06	496625	2.02147e+06	1.80018e+06	621031	468215	549385
303	Unknown 145				1142588	961827	1.88205e+06	549845	1.21451e+06	770734	610813	494513	1704055	900539	171542	995192	711780	1.02081e+06	1.07398e+06	1.50488e+06
304	Unknown 146				0	0	0	0	0	0	0	0	0	0	0	0	0	1.22141e+07	1.17254e+07	1.29783e+07
305	Unknown 147				19790.6	0	25887.3	25302.8	20439.2	38286.5	208749	187263	8.21062e+06	5.17406e+06	0	5.26678e+06	159986	4033.39	120548	158112
306	Unknown 148				876451	933728	1.51764e+06	1.17347e+06	3.7649e+06	1.83034e+06	3.54636e+06	1.17948e+06	856935	1.28628e+06	84919.2	3.26431e+06	4.03525e+06	2.83993e+06	3.35345e+06	3.56871e+06
307	Unknown 149				4.61766e+06	2.02508e+06	1184018	4.89537e+06	2413873	1.35218e+06	1552160	2.56101e+06	3.55877e+06	2.95149e+06	1.49314e+06	6.24714e+06	2316551	732281	535498	791400
308	Unknown 150				0	0	0	0	0	0	0	0	0	0	0	0	2.53164e+06	1.9497e+06	1.94853e+06	2.57314e+06
309	Unknown 151				1.5638e+06	1.26846e+06	431292	359631	1.76804e+06	220877	478540	139286	264306	435665	268574	190135	212584	600855	257282	601409
310	Unknown 152				0	0	0	0	0	0	0	0	0	0	0	0	4.88234e+06	3.29711e+06	3.61515e+06	3.82622e+06
311	Unknown 153				0	0	0	0	0	0	0	0	0	0	0	0	1.70501e+06	3.69323e+06	5.30751e+06	5.79748e+06
312	Unknown 154				498930	3191037	3473585	711656	1.35128e+06	1.54819e+06	2.31664e+06	2.88387e+06	11916712	1.61349e+07	1.83631e+06	17303328	2.41749e+07	420732	4837727	6952233
313	Unknown 155				6336328	4.85459e+06	6.74198e+06	1.51204e+06	1.08219e+06	1.43104e+06	2399408	644877	2.28682e+06	1.79819e+06	3464.84	1.89409e+06	1.64864e+06	919025	1.60766e+06	1.79332e+06
314	Unknown 156				0	0	0	0	0	0	0	0	1.13588e+07	1.28005e+07	0	1.00356e+07	0	0	0	0
315	Unknown 157				345345	1.50199e+06	1273514	1424967	6.28098e+06	438344	970930	271814	37341952	3.947e+07	682246	38206032	2.46157e+06	440027	554997	965803
316	Unknown 158				1406003	3041665	1497361	1477733	1.56135e+06	1.60956e+06	1.2912e+06	6.80042e+06	1.03558e+07	5.36559e+06	517811	9.48249e+06	1.70294e+06	1.88963e+06	1906725	1691747
317	Unknown 159				0	0	0	0	0	0	0	0	1.10959e+07	9.33791e+06	64475.3	1.5028e+07	0	0	0	0
318	Unknown 160				2.90219e+06	3.23703e+06	3403643	3078610	4182282	3.71053e+06	4.39287e+06	2.1618e+06	1.31474e+07	1.17992e+07	68603.5	6.40143e+06	159903	634845	675568	1081264
319	Unknown 161				0	0	0	0	0	0	0	0	0	0	0	0	1.02124e+07	8.205e+06	7.04868e+06	8.10596e+06
320	Unknown 162				1.34533e+06	894745	3.70346e+06	2.7785e+06	1.36004e+06	943395	719619	315363	8859598	7845848	1.77841e+06	9.21987e+06	2724.23	276194	350797	40185.6
321	Unknown 163				629869	624101	721119	511254	191820	559032	117885	593679	12839.2	486384	637.597	1.3423e+06	1.44307e+06	530989	650734	773273
322	Unknown 164				609723	608367	471384	734552	735123	662961	544559	652796	5.62252e+06	4.61802e+06	96237	1.96227e+07	377004	193072	258212	740394
323	Unknown 165				297862	849511	650295	347656	1.65009e+06	1.73551e+06	507203	1.25979e+06	418712	281936	468389	1301833	794213	703200	714022	629953
324	Unknown 166				0	0	0	0	0	0	0	0	7.07416e+06	6.69207e+06	0	9.07554e+06	0	0	0	0
325	Unknown 167				0	0	0	0	0	0	0	0	0	0	0	0	1.57044e+07	1.3965e+07	1.28348e+07	1.39599e+07
326	Unknown 168				6620929	6218851	2.09018e+06	12664809	2392286	1565102	2480928	1548812	3.49715e+06	2.99326e+06	114003	3.72367e+06	1.57147e+06	938315	1.03462e+06	1.06796e+06
327	Unknown 169				1.25574e+06	1.3021e+06	939503	1.43405e+06	1.3902e+06	1.52841e+06	1.87324e+06	363028	2.03953e+06	1.9525e+06	875680	1.99323e+06	1018608	534472	654555	857160
328	Unknown 170				3278140	4.0956e+06	2.90785e+06	3430996	2830464	2.56232e+06	3249582	1.02746e+06	1.60677e+07	1.41739e+07	251758	1.39599e+07	2222146	1478093	1467495	1977568
329	Unknown 171				0	0	0	0	0	0	0	0	1.3242e+08	1.88717e+07	0	5.27636e+07	0	0	0	0
330	Unknown 172				0	0	0	0	0	0	0	0	1.47667e+07	0	467230	1.72699e+07	0	0	0	0
331	Unknown 173				1.00997e+06	1.47072e+06	1.4761e+06	1.13162e+06	1.09842e+06	1.16725e+06	1.17832e+06	773041	1257225	1507034	68770.5	2.07395e+06	953863	1.11717e+06	733710	1.01241e+06
332	Unknown 174				8486352	8750008	8922439	11667407	14633024	6975035	9896338	7199244	1.45661e+07	59359680	16645628	4.94504e+07	5.45433e+06	1.88578e+06	1582916	1.68659e+06
333	Unknown 175				0	0	0	0	0	0	0	0	0	0	0	0	1.12345e+07	9.93049e+06	9.07273e+06	9.63424e+06
334	Unknown 176				17967721	1.25317e+06	14631257	27303778	35814072	4.23612e+06	1.22257e+07	2.74119e+06	2.23044e+07	2.74079e+07	5.96839e+06	2.52452e+07	5.00892e+06	3.72765e+06	4.49058e+06	5.14376e+06
335	Unknown 177				4.74676e+06	4.20523e+06	6524959	4667042	5263083	1511853	6173568	153472	540084	410110	445484	780580	670590	184903	156546	214911
336	Unknown 178				0	0	0	0	1.62027e+07	1.30037e+07	1.70968e+07	8.98724e+06	0	0	0	0	0	0	0	0
337	Unknown 179				0	0	0	0	0	0	0	0	8.56723e+06	7.75959e+06	252048	2.03882e+07	0	0	0	0
338	Unknown 180				0	0	0	0	0	0	0	0	0	0	0	0	0	8.72888e+06	9.57362e+06	1.18706e+07
339	Unknown 181				637536	533876	556449	647329	625849	747235	750893	359356	230603	158422	63316.4	328385	504745	218013	399505	434403
340	Unknown 182				0	0	0	0	0	0	0	0	0	0	0	0	8.74762e+06	8.74238e+06	7.72641e+06	8.33989e+06
341	Unknown 183				1.11499e+06	318800	649270	671486	516858	1428692	2.52873e+06	461931	6.32208e+06	3.31628e+06	158014	6053320	521288	641468	1.15679e+06	932881
342	Unknown 184				1.46846e+07	1.41953e+07	1.36012e+07	1.94575e+07	2.09119e+07	1.70542e+07	2.19692e+07	2.59862e+06	4.9545e+06	2.85299e+06	412843	1.00123e+07	784156	3.2234e+06	1.06793e+06	1.22063e+06
343	Unknown 185				1.19714e+08	94754664	113118224	101967240	131298612	114218027	140554874	6.20092e+07	32839560	2.45899e+07	1159236	2.74548e+07	2.85598e+06	5262123	5813421	6083921
344	Unknown 186				0	0	0	0	0	0	0	0	0	0	0	0	2.65439e+06	6.97082e+06	9.49642e+06	7.51755e+06
345	Unknown 187				669512	518900	874443	900060	865766	568254	845601	373609	842153	1.0896e+06	0	794913	908359	479623	368165	691935
346	Unknown 188				1.37212e+06	1.4405e+06	955947	134465	2.47145e+06	2.44713e+06	3.06474e+06	1.62854e+06	484585	400871	97568	1.72809e+06	2.4004e+06	2.30637e+06	2.48031e+06	2.1964e+06
347	Unknown 189				1.02538e+06	1.16874e+06	965749	2.35091e+06	766259	670390	1.13936e+06	257049	868642	437881	23930.6	1.01336e+06	0	0	0	47906.1
348	Unknown 190				6.72743e+06	6.20518e+06	1.10331e+07	8.83633e+06	5.46745e+06	5.48878e+06	6.87977e+06	3.3274e+06	7.624e+06	4.19146e+06	991994	7.06715e+06	3831932	2.26989e+06	2668257	2753299
349	Unknown 191				240289	197664	389123	533962	759212	378047	281414	273300	615553	2.68715e+06	108164	524422	104719	422341	464983	55281.8
350	Unknown 192				3.20646e+06	3.04579e+06	3.90097e+06	4.36028e+06	2.20099e+06	1.56599e+06	2.33712e+06	1.40803e+06	571686	513991	10479.1	723686	132941	54832.8	136722	178273
351	Unknown 193				1.02848e+06	2.54251e+06	508195	1.18408e+06	1.3662e+06	717972	2.14276e+06	1.45029e+06	2.16471e+07	1.96555e+07	440808	4596216	685713	863023	586927	185449
352	Unknown 194				8637143	4004218	7321426	8544801	7319925	6772600	8478611	10441378	1.67731e+07	9771952	5928322	13156024	7.55696e+06	4.81158e+06	5.66356e+06	6.38207e+06
353	Unknown 195				0	0	0	0	0	0	0	0	1.78818e+07	1.83472e+07	1.04636e+06	1.69272e+07	0	0	0	0
354	Unknown 196				10616487	11622942	21673209	16117953	5.23461e+06	5.60014e+06	1.17759e+07	7.80517e+06	1.57141e+06	2028733	26860.9	2104870	347211	273602	304732	390806
355	Unknown 197				1.05034e+07	1.01351e+07	1.05127e+07	1.227e+07	6.65115e+06	5580119	8.57922e+06	3.77327e+06	7.14351e+07	7.02886e+07	452434	7.62006e+07	28507.7	47258.6	0	14270.9
356	Unknown 198				1.91838e+06	1.27323e+06	723324	921010	409712	647600	605201	200161	603214	169676	8428.44	74532.8	1.45917e+06	750463	980421	1.07685e+06
357	Unknown 199				2.31679e+06	2.72247e+06	2.12035e+06	2.59365e+06	2.48858e+06	2.83098e+06	2.90165e+06	1.26933e+06	4868024	4429072	234758	3.28566e+06	2066360	2101360	1464552	1664144
358	Unknown 200				3.63772e+06	3.97989e+06	4.92285e+06	3.10705e+06	4.03086e+06	3.54667e+06	3.37528e+06	2.92975e+06	1.85766e+06	512137	251172	270421	94974.7	197614	248479	213403
359	Unknown 201				0	0	0	0	0	0	0	0	1.44096e+07	1.53067e+07	0	1.04727e+07	0	0	0	0
360	Unknown 202				0	0	0	0	0	0	0	0	1.59986e+07	1.42967e+07	433887	1.65483e+07	0	0	0	0
361	Unknown 203				3.00948e+06	2.78674e+06	4.50988e+06	6.27856e+06	371270	6.38175e+06	1.28629e+07	7.04408e+06	147755	128127	43033.5	673570	61676.5	260256	117008	59011.5
362	Unknown 204				5.0106e+06	5.26727e+06	4.29315e+06	5.19644e+06	5.03871e+06	5.45007e+06	5.6623e+06	2.57547e+06	5.21468e+06	4.75097e+06	65588.6	5.05974e+06	4369168	2769256	2842648	3446368
363	Unknown 205				6.1971e+06	5.13613e+06	7.4205e+06	4.27493e+06	170151	249759	306576	49877.2	122835	194695	0	88957.7	260757	158530	108745	225774
364	Unknown 206				5.73711e+06	6.58736e+06	5.39021e+06	5.61281e+06	4782120	5829664	6023976	2925456	3.78799e+06	3799384	4521.62	3665936	4.02866e+06	2.15904e+06	2.59942e+06	3.52793e+06
365	Unknown 207				704310	3.95746e+06	3.29002e+06	715143	901752	1.19061e+06	815389	571444	6.44791e+06	5.42934e+06	168945	7.40057e+06	30180.7	91740.8	76336.2	95263.2
366	Unknown 208				1.46958e+06	1.17432e+06	1.54246e+06	1.41832e+06	356696	1.10772e+06	1.60084e+06	1.09543e+06	2.50788e+06	2.99658e+06	127224	6.31821e+06	2.14293e+06	803881	178643	949169
367	Unknown 209				0	0	0	0	0	0	0	0	1.74268e+07	1.43779e+07	0	1.44629e+07	0	0	0	0
368	Unknown 210				5.48712e+06	6.96963e+06	7279892	5.44237e+06	4693064	3.25832e+06	4840121	2.50848e+06	1.77301e+06	4.81609e+06	279569	1.69869e+06	3.26294e+06	2.25167e+06	2.84511e+06	2.698e+06
369	Unknown 211				0	0	0	0	0	0	0	0	1.84338e+07	2.12985e+07	0	2.02518e+07	0	0	0	0
370	Unknown 212				0	0	0	0	0	0	0	0	1.30787e+07	1.5248e+07	1.59584e+06	1.40257e+07	0	0	0	0
371	Unknown 213				4.00193e+06	3.55167e+06	3.274e+06	2.82259e+06	2.53602e+06	3.00941e+06	3.23113e+06	3677308	35047096	20381520	662528	25872784	3.30601e+06	2.38092e+06	3.23074e+06	4.06454e+06
372	Unknown 214				1.01363e+06	2.08594e+06	1.49183e+06	1.6593e+06	1.22443e+06	841862	1078733	753307	893163	1567546	486023	4896048	1.8004e+06	1.16262e+06	1.17412e+06	1.52852e+06
373	Unknown 215				157009	209518	1.11395e+06	465198	209534	181925	914673	544919	5.64489e+06	5.78246e+06	512705	5.05285e+06	166695	61755.8	79624.9	118860
374	Unknown 216				707891	630508	780530	787896	4.78671e+06	8675056	5.06571e+06	6790711	4.40309e+06	4.3925e+06	212321	4.33396e+06	1369959	1.66408e+06	1.73454e+06	1.5202e+06
375	Unknown 217				10796512	10792704	13038080	8575816	1.26674e+07	1.45827e+07	1.70995e+07	8.43895e+06	5915176	4688728	490123	5115592	6.98642e+06	9320320	8041912	8829240
376	Unknown 218				3.40679e+06	3.03189e+06	3.28299e+06	2.15017e+06	3.648e+06	3.27881e+06	4.27858e+06	1.33386e+06	9.74647e+06	7.75855e+06	44944	4.66416e+06	0	0	0	0
377	Unknown 219				476151	417961	847940	1218178	1.0209e+06	1054196	996358	609003	6190081	6047508	339317	8507372	2.90236e+06	2.75171e+06	2.68975e+06	3.13819e+06
378	Unknown 220				589903	642975	556286	871511	798568	677762	942660	530480	6.52313e+06	7.15932e+06	41368	1.04224e+07	488022	487443	483061	466364
379	Unknown 221				0	0	0	0	0	0	0	0	2.71413e+07	2.45706e+07	356385	2.99966e+07	0	0	0	0
380	Unknown 222				1.83822e+06	1.98019e+06	2.50859e+06	1.59177e+06	1.55324e+06	1.3169e+06	1.32317e+06	1.23769e+06	1.60323e+06	1.52383e+06	191168	2622934	489023	1.59964e+06	1.23205e+06	1.15997e+06
381	Unknown 223				1713348	1.80466e+06	3.75571e+06	1348401	9.27488e+06	7.54882e+06	9.00505e+06	5.25527e+06	4939765	3.45762e+06	676871	3950870	431096	431320	381795	397599
382	Unknown 224				8.33394e+06	8.79534e+06	787651	531305	1.7593e+06	9784128	1.00599e+07	6.02058e+06	6.97625e+06	1.80775e+07	339960	1.32144e+07	6.00476e+06	5.23337e+06	5.21903e+06	5.15225e+06
383	Unknown 225				2.38643e+06	2.33084e+06	1.65673e+06	2.64756e+06	23308	1.46263e+06	33127	334941	1.64592e+06	812149	94410.3	3.24996e+06	288068	301323	646494	423790
384	Unknown 226				1.8739e+06	1.25917e+06	2.62094e+06	2.5216e+06	4.2022e+06	605199	4.56292e+06	540783	2.37697e+06	57027	63391.4	0	25133.8	119162	78067.2	84194.5
385	Unknown 227				0	0	0	0	0	0	0	0	2.87206e+07	2.23968e+07	250651	3.65031e+07	0	0	0	0
386	Unknown 228				6.09158e+06	7.8764e+06	1.46879e+07	6.26916e+06	4201477	5.73077e+06	2604099	4.34461e+06	25695152	20622958	9572347	31478231	3834753	4565148	4670669	5267535
387	Unknown 229				8.24292e+06	523416	1.95069e+06	1.35365e+07	9.11106e+06	1.27885e+06	9.59045e+06	3.94172e+06	782246	554854	17113.5	486958	439517	292667	322612	392499
388	Unknown 230				0	0	0	0	0	0	0	0	2.37401e+07	1.76848e+07	0	2.0749e+07	0	0	0	0
389	Unknown 231				1.3736e+06	1.48042e+06	1.54334e+06	1.16981e+06	4.18988e+06	4.12657e+06	4.98569e+06	1.9229e+06	386178	388321	0	285523	614430	331168	388902	638010
390	Unknown 232				2251589	2.29184e+06	2.39019e+06	2.36638e+06	3586355	2.62409e+06	2949333	1.58965e+06	9.84628e+06	7.77477e+06	190336	9.61125e+06	1.79203e+06	1.69903e+06	1.84214e+06	366540
391	Unknown 233				639223	618533	837832	731243	950505	846737	968786	499255	6.57822e+06	7.32488e+06	251531	1.08149e+07	1.24588e+06	1.97432e+06	2.12391e+06	1.93242e+06
392	Unknown 234				1.4224e+06	1705351	3.9014e+06	3.53964e+06	3.53997e+06	648620	1.66003e+06	624041	6.0314e+06	5.2564e+06	2.20119e+06	2.82757e+06	1.08032e+07	671554	509203	559973
393	Unknown 235				0	0	0	0	0	0	0	0	8.72997e+07	6.43337e+07	4.90809e+06	8.57699e+07	0	0	0	0
394	Unknown 236				1.01965e+07	1.12999e+07	1.28507e+07	9.53158e+06	1.69209e+07	1.49312e+07	1.80505e+07	6.4636e+06	6.92237e+06	5874144	93519.5	5.33558e+06	1.03405e+07	6803483	6.95112e+06	7986763
395	Unknown 237				725252	790457	1.61663e+06	1.16075e+06	1.07309e+06	439267	548327	330197	8.70697e+06	5.98311e+06	292994	7.80826e+06	6.94415e+06	496252	634559	857382
396	Unknown 238				0	0	0	0	0	0	0	0	2.24087e+07	1.84062e+07	0	2.58797e+07	0	0	0	0
397	Unknown 239				1142168	1299770	1213318	1200408	1314433	1100841	1340839	745009	1.86095e+07	1.34406e+07	1.09904e+06	1.94319e+07	643563	1128484	1481883	1267363
398	Unknown 240				0	0	0	0	0	0	0	0	1.9038e+07	1.53488e+07	0	2.59451e+07	0	0	0	0
399	Unknown 241				6232461	4644467	5287272	3.8301e+06	3952886	3885142	3636890	2.14306e+06	1.24881e+07	1.15309e+07	749842	1.04009e+07	2.63506e+06	2.9192e+06	2.74894e+06	3.06198e+06
400	Unknown 242				5.19478e+06	4.89792e+06	3.78764e+06	900778	3.04648e+06	3.57492e+06	3.54672e+06	575903	1.53797e+07	1.2534e+07	1.10322e+06	1.48321e+07	119429	189805	199532	187676
401	Unknown 243				848394	5.30063e+06	780102	756572	705483	5.00437e+06	934967	527666	3.60407e+06	4.07909e+06	297186	3.1815e+06	2.86758e+06	2.3272e+06	2.463e+06	2.33591e+06
402	Unknown 244				5514144	6016858	11267550	7043583	7190078	5389600	4157514	2735598	2.06988e+07	1.83608e+07	889805	2.14017e+07	352180	221201	293544	394222
403	Unknown 245				494989	550239	816174	697908	549899	540600	648453	433228	5.64952e+06	5.70688e+06	622165	5.62877e+06	159230	175073	140862	192167
404	Unknown 246				53398691	9947832	69738337	51972114	6489026	1.72442e+07	67110554	2859441	45640472	5.23541e+07	17839810	11794064	5.05259e+06	3359221	3.68595e+06	5.22009e+06
405	Unknown 247				5.15192e+06	6.0756e+06	8.35125e+06	5.57892e+06	7.53944e+07	4.53806e+06	4.46504e+06	2.07233e+06	26402240	3.59039e+07	523138	10696064	2.43695e+06	2.03406e+06	2.00192e+06	2.22866e+06
406	Unknown 248				0	0	0	0	0	0	0	0	1.78252e+08	1.8327e+08	0	1.77984e+08	0	0	0	0
407	Unknown 249				0	0	0	0	0	0	0	0	1.20308e+08	1.2566e+08	0	1.19033e+08	0	0	0	0
408	Unknown 250				0	0	0	0	0	0	0	0	3.69276e+07	5.82044e+07	7.1034e+06	6.57144e+07	0	0	0	0
409	Unknown 251				1.65268e+06	3001941	1.36413e+06	2.1219e+06	1.33246e+06	1.23831e+06	917120	488696	6.54784e+06	6.31599e+06	1.37755e+06	9.97548e+06	3.62452e+06	743701	779276	555902
410	Unknown 252				759744	878467	1182151	1.22882e+06	380334	267562	367071	911331	2.36695e+07	1.8825e+07	371377	2.82416e+07	34162	68197.6	176536	135177
411	Unknown 253				1617640	2.21558e+06	1.26641e+06	4.14325e+06	6.72734e+06	5.04111e+06	6.38475e+06	4.44222e+06	3333229	3159130	246360	3741944	770272	791846	849712	902746
412	Unknown 254				1.49232e+07	3.92047e+07	2.96675e+07	1.81478e+07	7.7848e+07	24767752	8.05365e+07	4.76259e+07	28639232	1.04633e+07	9338999	21198200	1.46255e+06	2530967	8846300	5014100
413	Unknown 255				5905446	6030492	7400635	6.47438e+06	6.29445e+06	5.48532e+06	6.4958e+06	4.28944e+06	4.13039e+07	12543456	3.23544e+06	12634184	1.5933e+07	2.13346e+07	1.84812e+07	1.12202e+07
414	Unknown 256				2.24867e+06	2.21528e+06	1.61524e+06	2.16927e+06	1.25571e+06	1.49776e+06	1.96773e+06	1.20308e+06	1.60363e+06	3.413e+06	245622	3.18878e+06	1.87363e+06	1.42031e+06	1.62798e+06	1.46529e+06
415	Unknown 257				2.80297e+06	2.59404e+06	2.41849e+06	2.00053e+06	2.06527e+06	1.22513e+06	2.26197e+06	989454	1.09982e+07	1.004e+07	146478	2.94841e+06	320234	173774	192691	218424
416	Unknown 258				4.34884e+06	5.52658e+06	3.80854e+06	4.14551e+06	2.40351e+06	2.82333e+06	3.61401e+06	1.53953e+06	27097141	33878697	828471	28737220	351397	216677	208217	245852
417	Unknown 259				0	0	0	0	0	0	0	0	5.16866e+07	4.74499e+07	0	7.03099e+07	0	0	0	0
418	Unknown 260				60929032	3.0053e+07	112005392	3.16057e+07	8.32224e+06	26333952	34398592	29856904	64734568	68527472	5063209	69425264	6.81527e+06	7.94402e+06	7.99655e+06	5.34882e+06
419	Unknown 261				2.56533e+06	3.71639e+06	2.62844e+06	2.33488e+06	8.93993e+06	6.98198e+06	8.58084e+06	9.85127e+06	191725	90449.2	2515.99	55866.2	149085	41165.7	40642	147290
420	Unknown 262				5.04539e+06	5.57673e+06	7.59193e+06	6.47688e+06	7.69091e+06	4.56718e+06	5.09703e+06	2.80655e+06	2.77094e+07	1.61e+07	1.77088e+06	2.22149e+06	676261	1.85761e+06	1.26393e+06	1.47629e+06
421	Unknown 263				1.92442e+06	1.77905e+06	2.75961e+06	2.12169e+06	3.32706e+06	3.26076e+06	5.27782e+06	2.07493e+06	2305928	2457595	96376.5	2834306	765258	2.00639e+06	2.03956e+06	1.53598e+06
422	Unknown 264				6.43717e+06	6.55898e+06	1.03045e+07	4.28411e+06	1.74353e+07	1.50744e+07	1.86399e+07	7.53509e+06	9.19657e+06	4.93401e+06	3298.37	804058	1.47875e+06	1.30668e+06	1.15805e+06	1.23012e+06
423	Unknown 265				1.65522e+06	2.06785e+06	1.74259e+06	2.47319e+06	581244	1.49907e+06	736360	695327	2.83882e+06	3.04154e+06	69200.8	3.40921e+06	5.62251e+06	5.42525e+06	4.83917e+06	5.99442e+06
424	Unknown 266				1.08825e+07	2.26656e+06	8404864	5.75108e+06	2.10786e+07	1.19201e+07	1.64106e+07	6.26622e+06	1.65928e+07	1.93818e+07	871770	5.43564e+06	4.29638e+06	5.04818e+06	5.21784e+06	4.41304e+06
425	Unknown 267				6.77224e+06	412970	1.01237e+07	9.80402e+06	7.46358e+06	8.02198e+06	1.06958e+07	5.21173e+06	1.53785e+06	943727	1.01319e+06	1.39545e+06	91098.8	91382	104442	314855
426	Unknown 268				0	0	0	0	0	0	0	0	8.94489e+07	8.79975e+07	0	9.6987e+07	0	0	0	0
427	Unknown 269				1.25427e+06	741684	651448	1123977	646236	1.11342e+06	1.90928e+06	1259488	3.26595e+07	2.63297e+07	817457	3.43896e+07	575199	346552	413159	947716
428	Unknown 270				3.59528e+06	4.47032e+06	3.88319e+06	3.89997e+06	4.16382e+06	4.55215e+06	4.74318e+06	2.62898e+06	3.464e+07	2.51638e+07	740023	3.24282e+07	3.86287e+06	3.64037e+06	3.46176e+06	3.6407e+06
429	Unknown 271				1.0276e+08	6.47676e+06	1.48145e+07	7.59706e+06	1.16696e+08	1.02233e+08	1.14563e+08	8.55279e+07	3.28317e+07	3.38226e+07	835056	2.28316e+07	882271	1704749	1.29359e+06	1660203
430	Unknown 272				4.71426e+06	6.51246e+06	6.41839e+07	4.67854e+06	3.26978e+06	2.59975e+06	3.99892e+06	3.92036e+06	2.0272e+07	1.84064e+07	8.75248e+06	5.37252e+06	2.02207e+06	307051	1.67048e+06	4219233
431	Unknown 273				1.6268e+07	1.53498e+07	9.5901e+06	8.84091e+06	2.99373e+06	3.61986e+06	6.9964e+06	2.41704e+06	275888	588092	35312	273459	0	55448.5	89722.6	281570
432	Unknown 274				1.07665e+07	1.02371e+07	9.63348e+06	1.12313e+07	1.18503e+07	1.20143e+07	1.15507e+07	6.08262e+06	1.36892e+07	1.17375e+07	583160	1.11217e+07	1.19563e+07	9536952	8572047	9044460
433	Unknown 275				758718	6431543	500626	1.02596e+06	469670	4.50821e+06	586342	8016229	5.34081e+07	5.42672e+07	1.54482e+07	6.26166e+07	3.82225e+06	2.41238e+06	923116	1.05277e+06
434	Unknown 276				8.24487e+06	6.91034e+06	9.52549e+06	4.48453e+06	2.34575e+07	9.69226e+06	2.15947e+07	2.60774e+06	3.55157e+07	3.82415e+07	2.28105e+06	2.33164e+07	3.04326e+06	1.75973e+06	2.64476e+06	2.25516e+06
435	Unknown 277				5.11977e+06	3.99679e+06	2.36801e+06	8.83515e+06	8.48857e+06	7.59798e+06	8.32513e+06	2.35782e+06	4.25877e+06	1635374	151273	4.72867e+06	144810	96318.7	118650	67123
436	Unknown 278				1.29003e+07	1.451e+07	20355272	1.44204e+07	1.35617e+07	1.36996e+07	1.43071e+07	8.38915e+06	4.79311e+06	5.85256e+06	460171	3.94354e+06	1.52167e+07	1.16966e+07	9.58358e+06	1.12481e+07
437	Unknown 279				1.3812e+07	1.31214e+07	2.24768e+07	2.36746e+07	1.76503e+07	9.56798e+06	5.94e+06	6.69948e+06	57909566	52484783	6.43826e+06	53642795	12633114	1.94686e+06	2115540	2323813
438	Unknown 280				2.81402e+06	2.33775e+06	4.85622e+06	4.19356e+06	6.82926e+06	3.0195e+06	2.78425e+06	2.14695e+06	3.75958e+07	32539141	2.75451e+06	1.15058e+06	4.35084e+06	5.03834e+06	4.5483e+06	4.79401e+06
439	Unknown 281				9352363	8.17657e+06	8.24763e+06	11156629	10444377	8150167	7935407	6765574	14573945	4.88701e+06	1.01738e+06	901042	1.27004e+07	1.0413e+07	9.93858e+06	1.09155e+07
440	Unknown 282				1.60064e+07	1.32716e+07	2.02726e+07	1.57921e+07	1.72538e+07	1.07911e+07	1.49667e+07	9.18319e+06	553932	161198	2665.47	563519	87462.5	35292.3	78179.8	51571.5
441	Unknown 283				1.70905e+06	1.51464e+06	341545	1.07162e+06	2.28549e+06	2.41202e+06	5.33562e+06	1.86691e+06	1.3107e+07	1.28745e+07	37524	1.34973e+07	22255.7	164369	119568	262059
442	Unknown 284				2.46757e+06	2.02007e+06	1.82943e+06	2.16202e+06	2.38879e+06	1.96168e+06	2.4624e+06	1.08903e+06	2.01659e+07	1.47177e+07	829455	1.70948e+07	224617	71842.4	33063	119323
443	Unknown 285				4795232	5136384	5101680	4445272	9290088	1.09445e+07	7368416	4779184	1.53713e+08	1.78278e+08	5.04535e+06	1.51258e+08	5.06329e+06	857675	2.545e+06	1.051e+07
444	Unknown 286				1.95184e+07	2.26286e+07	2.10912e+07	3.25763e+07	5.24635e+07	4.00748e+07	4.24589e+07	2.73521e+07	88506848	77555120	9.50795e+06	1.08002e+08	3.0732e+06	2.05698e+06	2.71812e+06	2.23299e+06
445	Unknown 287				982583	4534212	642409	604644	826667	891946	1108194	828277	1.07367e+08	7.50815e+07	7.84783e+06	6.79071e+07	283488	236953	263100	137313
446	Unknown 288				7.85095e+06	7.57876e+06	5.10078e+06	3.94129e+06	4.05765e+06	4.4058e+06	9.10504e+06	2.0281e+06	4.59333e+07	3.89859e+07	628143	4.90867e+07	2617.47	0	0	36839.3
447	Unknown 289				1857158	1908628	4968699	6022244	1805236	1789312	2.64996e+06	2.98211e+06	4.29137e+07	4.4461e+07	1.58203e+06	5.6551e+07	881167	317282	410210	972990
448	Unknown 290				5.30014e+06	4.86196e+06	5.61695e+06	5.17699e+06	4.34405e+06	3.94884e+06	5.08237e+06	2.70574e+06	2.65483e+07	1.92503e+07	1.7053e+06	2.37479e+07	1837174	1705402	1993704	3835304
449	Unknown 291				3746632	4200563	3781760	3089111	3.96788e+06	2698087	6.04798e+06	1587984	4.91269e+07	4.60949e+07	1.65376e+06	5.26996e+07	197932	117599	231091	348455
450	Unknown 292				1.18536e+07	1.0145e+07	1.29622e+07	1.59007e+07	1.44872e+07	8.57163e+06	1.09063e+07	5.25588e+06	3.21582e+06	2832614	456312	3.07814e+06	228134	274956	417100	381461
451	Unknown 293				7.33785e+06	9.16634e+06	5.17407e+06	4.1246e+06	5.09889e+06	4.8179e+06	7.53675e+06	2.39017e+06	7.47179e+06	7.56265e+06	199976	5.94291e+06	1.22756e+07	1.61379e+06	4.30519e+06	5.13538e+06
452	Unknown 294				4.3734e+06	4.77996e+06	5.76405e+06	7.2477e+06	1487101	1350411	527430	1169935	8.95041e+07	7.89475e+07	6.41024e+06	8.99206e+07	267899	465019	690306	650100
453	Unknown 295				5.60633e+06	4.47673e+06	4.5037e+06	6.10497e+06	7.29952e+06	4.79576e+06	7.30897e+06	4.26877e+06	1.27207e+07	1.18478e+07	712087	10750253	1.45267e+06	1.49825e+06	2.05886e+06	1.46204e+06
454	Unknown 296				3.38957e+06	8.10597e+06	4.53467e+06	2.98346e+06	2.44724e+06	1.92857e+06	2.36179e+06	1.4248e+06	8.24947e+06	7.48359e+06	418146	8.32411e+06	7.08404e+06	4.67809e+06	4.98194e+06	4.28469e+06
455	Unknown 297				3.64886e+06	2.55652e+06	607747	2.41449e+06	1.53071e+06	2.24509e+06	2.117e+06	2.25664e+06	1.77358e+07	1.66604e+07	542312	2.23296e+07	4.33158e+06	3.18016e+06	3.30809e+06	3.98392e+06
456	Unknown 298				1.36876e+07	23604164	1.28777e+06	1.4455e+07	13021693	24897564	1.32629e+07	22951716	29805224	63670708	5.63424e+06	45803784	8.30336e+07	7.10117e+07	6.64009e+07	7.37857e+07
457	Unknown 299				9.64332e+06	7.07088e+06	7.63355e+06	7.93285e+06	1.17325e+07	7.09597e+06	1.29004e+07	9.63142e+06	6.75093e+07	4.40852e+07	4.71193e+06	7.64314e+07	20007035	20995150	21858040	22346202
458	Unknown 300				6.95199e+06	6.02407e+06	6.97018e+06	7.65943e+06	6.34336e+06	4.62557e+06	5.92475e+06	4.75592e+06	14652632	7.92543e+07	3922756	3.42412e+08	1.48949e+06	5.60367e+06	5.59618e+06	5.30754e+06
459	Unknown 301				4.72266e+06	5.26622e+06	4.29102e+06	3.10837e+06	2.41461e+06	2.57529e+06	4.46129e+06	1.86802e+06	3.3962e+07	3.56991e+07	614139	3.64211e+07	201243	361715	177919	424458
460	Unknown 302				8.61788e+06	8.91105e+06	5.29329e+06	1.29345e+07	1.37079e+07	1.3714e+07	1.18574e+07	6.73802e+06	2.27817e+07	1.86181e+07	883436	2.72049e+07	1.50507e+06	1164510	2.25272e+06	1.20532e+06
461	Unknown 303				1.40362e+07	1.9076e+07	1.72096e+07	1.56494e+07	8.21405e+06	9.78313e+06	1.08276e+07	4.86857e+06	2.22182e+06	1.91001e+06	239004	2.82099e+06	223016	540972	673608	498693
462	Unknown 304				6.48837e+06	6.38857e+06	5.76435e+06	5.90474e+06	5.16788e+06	7.30094e+06	7.30907e+06	2.6291e+06	4.78673e+06	3.98093e+06	350397	353003	184026	1.77367e+06	2.49853e+06	4.41431e+06
463	Unknown 305				1.25653e+07	1.76947e+07	1.10389e+07	1.65674e+07	6.02687e+06	5.73151e+06	9.52739e+06	1.32734e+06	1.18181e+07	1.20159e+07	102461	1.02498e+07	0	5281.17	495065	1.26006e+06
464	Unknown 306				1194279	1.40431e+06	1506561	675260	888443	839542	818454	562852	7.5926e+07	7.12052e+07	1.19081e+07	7.13399e+07	352719	1.93856e+06	2.71959e+06	2.92628e+06
465	Unknown 307				100135	70235.1	105487	54741.1	92283.4	80992.6	91049.9	678796	6.59701e+07	6.06394e+07	8.43135e+06	7.28999e+07	231677	627094	745291	818815
466	Unknown 308				1.25725e+07	1.09957e+07	70421	7.20503e+06	4.82575e+07	5.9099e+07	6.14338e+07	2.69651e+07	207023	631623	122614	403311	447419	271771	135173	133403
467	Unknown 309				6.19862e+06	5.63484e+06	2.51473e+06	4.73529e+06	2.2734e+06	3.84948e+06	4.46735e+06	3.22294e+06	4.48571e+07	4.85377e+07	223816	4.98633e+07	1.01847e+07	4.80153e+06	6.30012e+06	9.56536e+06
468	Unknown 310				5.77998e+06	5.72735e+06	5.0595e+06	6.25606e+06	5.11645e+06	4.14176e+06	5.5811e+06	3.43447e+06	3.57398e+07	3.18328e+07	1.44145e+06	4.25216e+07	225744	28686.2	44523.9	127501
469	Unknown 311				4.57255e+06	5.91929e+06	5.16439e+06	5.98967e+06	4.16207e+06	4.79961e+06	5.09081e+06	2.80184e+06	4.784e+07	4.37284e+07	7.85457e+06	6.18071e+07	6.9399e+06	7.90441e+06	8.0036e+06	8.02284e+06
470	Unknown 312				1.61189e+07	1.6968e+07	1.72453e+07	1.89762e+07	1.36611e+07	1.27698e+07	1.44034e+07	7.53088e+06	5.64329e+07	5.56447e+07	327393	5.25344e+07	10934517	8700969	7676726	8660936
471	Unknown 313				1.55344e+06	2576566	731464	3767693	2.53632e+06	3.0521e+06	5.25138e+06	1.40541e+06	7.51995e+07	7.30401e+07	1.2368e+07	7.13321e+07	665218	4.71568e+06	6.01726e+06	5.03425e+06
472	Unknown 314				9.72609e+07	7.58108e+07	1.12812e+08	1.04221e+08	78979221	16911925	9.62064e+07	73366745	5.54424e+07	1.13347e+08	53719217	5.7634e+07	3.30309e+06	1071029	3712474	749611
473	Unknown 315				1.02786e+07	8.39766e+06	1.47348e+07	6.55747e+06	1.05175e+07	7.66181e+06	1.00274e+07	5.3126e+06	1.42554e+07	1.13872e+07	850874	1.36569e+07	3.14079e+06	2.66337e+06	2.76923e+06	2.95648e+06
474	Unknown 316				7.21185e+06	8.04529e+06	6.16033e+06	5.82916e+06	4.09206e+06	7.72848e+06	6.27849e+06	4.18513e+06	3.18289e+06	3.53399e+06	286027	2.10379e+06	6.82588e+06	5.61381e+06	6.3442e+06	6.33144e+06
475	Unknown 317				4.05046e+06	4.02139e+06	4.60478e+06	3.59951e+06	5.89696e+06	6.25191e+06	6.38067e+06	3.40755e+06	4.10429e+07	3.76705e+07	2.08345e+06	4.13317e+07	878553	740439	862966	891461
476	Unknown 318				5.60211e+06	4.41828e+06	5.90495e+06	5.68493e+06	6.25278e+06	4.42584e+06	7.17739e+06	3.45707e+06	5.86566e+07	5.08819e+07	3.33648e+06	4.86362e+07	349774	190949	223955	545092
477	Unknown 319				1.96556e+07	1.45317e+07	2.88652e+07	6.7094e+06	4.19043e+07	2.27039e+07	3.45337e+07	3.53686e+07	5.16107e+06	2.88764e+06	132273	595974	123183	151152	109896	97921.4
478	Unknown 320				2256099	2037931	1504755	2.78925e+06	2.78263e+06	1.5403e+06	3.02333e+06	822463	1.34608e+08	1.18504e+08	1.08296e+07	1.17108e+08	256044	1.16607e+06	1.68311e+06	1430347
479	Unknown 321				5.25938e+06	5.08593e+06	6.67178e+06	5.56655e+06	3.88169e+06	3.28711e+06	4.79069e+06	2.61935e+06	3.49998e+07	3.32663e+07	1.40241e+06	3.49597e+07	64628.1	97804	82585.9	94380.7
480	Unknown 322				7.959e+06	6.71381e+06	5.67544e+06	4.85169e+06	9.8759e+06	4.77537e+06	1.46699e+07	2.67438e+06	6.12433e+07	5.7751e+07	2.17265e+06	6.67789e+07	321401	311934	296274	249296
481	Unknown 323				1.35919e+07	1.43505e+07	1.57168e+07	1.0468e+07	8.24746e+06	8.35656e+06	1.27313e+07	3.57576e+06	3.7718e+07	4.86988e+07	1.22332e+06	3.09528e+07	313707	140234	189799	487669
482	Unknown 324				5.29865e+06	298465	823065	4.55838e+06	3.36819e+06	2.99072e+06	4.58951e+06	2.69891e+06	1.26392e+08	1.21147e+08	7.40502e+06	1.44665e+08	104064	431788	634201	1.07944e+06
483	Unknown 325				1.01471e+07	9.543e+06	1.14901e+07	7.86788e+06	5.7921e+06	5.7324e+06	7.47168e+06	4.34383e+06	6.04895e+07	6.15784e+07	3.49131e+06	6.25191e+07	418442	955961	1.23341e+06	1.29816e+06
484	Unknown 326				5.00554e+07	3.91067e+06	3.98439e+06	2.83229e+06	273529265	3.59869e+06	2.64255e+08	3.46293e+06	2.53659e+07	2.52586e+07	1.72001e+07	2.42951e+07	5.56701e+07	4.80765e+07	4.97149e+07	5.21463e+07
485	Unknown 327				1.0622e+07	1.17318e+07	8.60826e+06	1.18413e+07	5.22352e+06	4.37112e+06	7.0644e+06	9.43778e+06	7.37251e+07	8.87552e+07	2.02917e+06	7.18213e+07	1.19525e+06	4.77548e+06	2.71609e+06	6.94526e+06
486	Unknown 328				5.00817e+06	5.0231e+06	4.73486e+06	6.66186e+06	2.05991e+06	1.21362e+06	2.09883e+06	1.47031e+06	1.4046e+08	1.23848e+08	1.62296e+07	1.41151e+08	396035	1.73079e+06	2.58928e+06	1.72235e+06
487	Unknown 329				3.22782e+07	3.37432e+07	3.61979e+07	3.12917e+07	1.8364e+07	1.77703e+07	2.40319e+07	1.06458e+07	3.88963e+07	3.93594e+07	6.51419e+06	3.71803e+07	128634	317868	764986	933771
488	Unknown 330				1.60495e+07	1.64933e+07	2.00918e+07	1.73876e+07	952005	8.56549e+06	1.11144e+07	7.56572e+06	6.867e+07	7.05918e+07	7.54481e+06	7.73091e+07	6.99848e+06	8.07827e+06	8.37896e+06	7.22226e+06
489	Unknown 331				2.10849e+07	1.68002e+07	1.74232e+07	2.2208e+07	2.11269e+07	1.46373e+07	2.39555e+07	1.37428e+07	1.44393e+07	1.51683e+07	2.06555e+06	2.00439e+07	1.12978e+07	6.30612e+06	6.80706e+06	6.00151e+06
490	Unknown 332				2.09057e+07	2.27446e+07	1.61078e+07	3.2477e+07	5.02949e+07	4.25582e+07	4.88204e+07	3.09086e+07	25969904	25134416	1.21321e+06	30044248	9.99581e+06	1.014e+07	8.30962e+06	6.45078e+06
491	Unknown 333				8.58213e+06	9.23822e+06	8.85572e+06	8.31671e+06	5.37272e+06	4.58466e+06	7.76114e+06	1.4271e+07	2.08285e+08	1.85525e+08	2.45935e+07	2.53799e+08	4.39448e+06	668477	983999	5.30022e+06
492	Unknown 334				2.02562e+08	2.06577e+08	2.24691e+08	2.33897e+08	1.89279e+08	1.87929e+08	2.05096e+08	2.27567e+08	9.6385e+07	6.07724e+06	8.65787e+07	1.26415e+08	1.04672e+08	1.37346e+08	1.67788e+08	1.59043e+08
493	Unknown 335				2.58062e+07	2.32468e+07	2.58704e+07	2.55938e+07	2.18161e+07	1.79422e+07	1.86834e+07	1.49325e+07	9.64428e+07	9.51755e+07	2.7162e+06	1.04417e+08	2.1373e+06	447962	436272	1.02324e+06
494	Unknown 336				4.31814e+07	3.23243e+07	3.10076e+07	4.06298e+07	3.8693e+07	1.84176e+06	4.09854e+07	173719	1.17439e+08	1.11686e+08	70462.8	1.30281e+08	310776	240613	315517	198932
495	Unknown 337				5.69582e+07	6.27479e+07	6.88423e+07	5.72705e+07	5.13796e+07	5.76787e+07	5.77499e+07	3.00892e+07	1.1427e+08	1.12542e+08	1.4807e+07	1.15218e+08	430438	322671	355204	233634
496	Unknown 338				4.69735e+07	4.92827e+07	4.33651e+07	5.82508e+07	6.4392e+07	5.9383e+07	5.91487e+07	4.12614e+07	8.50203e+07	8.16271e+07	1.42752e+07	6.80894e+07	257695	574402	767404	390980
497	Unknown 339				5.24464e+07	6.49056e+07	5.17256e+07	5.73445e+07	5.2585e+07	5.91524e+07	5.7329e+07	3.79343e+07	1.73787e+07	1.4744e+07	2.82527e+06	1.38084e+07	8.37808e+07	3.58926e+07	3.49901e+07	3.69821e+07
498	Unknown - Carbohydrate 001			low	0	0	0	0	1.72894e+06	1.26155e+06	1.00386e+06	919733	1.07007e+06	191072	3902.35	683469	0	0	0	0
499	Unknown - Carbohydrate 002			low	1.46079e+06	1.81088e+06	1928449	1.57153e+06	997211	917422	1.81762e+06	606673	247252	278539	0	164406	72916	44171.1	83792.9	99301.8
500	Unknown - Carbohydrate 003			low	3.3279e+06	2.75492e+06	4.32343e+06	3.3176e+06	3.61569e+06	802693	1.74855e+06	3.52021e+06	7.01407e+06	7.40534e+06	0	6.86631e+06	0	0	0	0
501	Unknown - Carbohydrate 004			low	678481	536762	886965	863149	476813	410588	475366	240746	720286	941001	0	408526	301854	156405	258518	133878
502	Unknown - Carbohydrate 005			low	989664	1.26576e+06	1.22773e+06	1.08551e+06	3.73671e+06	2.58306e+06	3.35673e+06	2.15826e+06	24283328	24722176	4.08931e+06	24642624	85276.4	54996.8	129995	133358
503	Unknown - Carbohydrate 006			low	485327	483825	2.4154e+06	323942	468809	368975	464869	259225	7.02122e+06	6.58398e+06	514987	7.40494e+06	177061	190753	220475	91334.6
504	Unknown - Carbohydrate 007			low	3.19736e+06	3.13589e+06	3.77982e+06	2.81316e+06	1.98617e+06	864429	2.78701e+06	716840	615627	715753	48665.2	646011	451285	697423	580216	465388
505	Unknown - Carbohydrate 008			low	1.09208e+07	8.12946e+06	1.36884e+07	6.99989e+06	1.77859e+06	993947	1.74338e+06	600209	1258.33	0	0	0	7492.5	0	0	0
506	Unknown - Carbohydrate 009			low	2.6304e+06	7.3613e+06	1.09794e+06	1.33911e+06	0	0	0	0	0	0	0	0	0	0	0	0
507	Unknown - Carbohydrate 010			low	0	0	0	0	1.76476e+06	1.47495e+06	2.24382e+06	1.0935e+06	0	0	0	0	0	0	0	0
508	Unknown - Carbohydrate 011			low	1.61526e+06	1.15859e+06	2.55543e+06	2.98704e+06	492416	425013	480185	336062	1.80082e+07	1.61957e+07	0	2.56137e+07	13987.2	111739	218679	333388
509	Unknown - Carbohydrate 012			low	0	0	0	0	0	0	0	0	0	0	0	0	2.85514e+06	1.98583e+06	1.88866e+06	2.51668e+06
510	Unknown - Carbohydrate 013			low	1.47013e+07	1.43664e+07	1.58441e+07	2.96074e+07	9.6633e+06	9.61944e+06	1.21111e+07	7.26211e+06	1.08972e+06	963081	0	703693	108296	142098	276848	133715
511	Unknown - Carbohydrate 014			low	1.48189e+07	1.59897e+07	1.15539e+07	1.82764e+07	6.64645e+06	5.93226e+06	8.58406e+06	5.28575e+06	1.00721e+06	1.10931e+06	0	1.37869e+06	346660	195731	411135	349406
512	Unknown - Carbohydrate 015			low	0	0	0	0	1.11425e+06	1.99126e+06	2.66326e+06	2.72394e+06	0	0	0	0	0	0	0	0
513	Unknown - Carbohydrate 016			low	0	0	0	0	0	0	0	0	3.74124e+06	5.38942e+06	0	2.66462e+06	0	0	0	0
514	Unknown - Carbohydrate 017			low	0	0	0	0	0	0	0	0	3.79458e+07	3.98862e+07	947336	3.73319e+07	0	0	0	0
515	Unknown - Carbohydrate 018			low	0	0	0	0	0	0	0	0	3.57346e+07	3.28971e+07	2.21665e+06	3.47919e+07	0	0	0	0
516	Unknown - Carbohydrate 019			low	0	0	0	0	0	0	0	0	4.5703e+07	4.26839e+07	853160	6.04318e+07	0	0	0	0
517	Unknown - Carbohydrate 020			low	1.54214e+07	1.32423e+07	1.73112e+07	3.06064e+07	7.49751e+07	7.01967e+07	8.77621e+07	5.66799e+07	2.30367e+06	2.07454e+06	0	2.14874e+06	280111	436437	594642	371096
518	Unknown - Carbohydrate 021			low	1.24975e+06	1.58765e+07	1.8814e+07	1.15769e+06	463303	514749	1.61104e+06	1.08023e+06	5.62013e+07	6.61895e+07	3.63576e+06	6.06405e+07	107463	89869	100862	131909
519	Unknown - Carbohydrate 022			low	2.1064e+07	1.80958e+07	2.54404e+07	4.90332e+07	1.79233e+07	1.60502e+07	2.06607e+07	1.30022e+07	344396	537097	0	343221	35318.1	81082.5	45952.8	24306.5
520	Unknown - Carbohydrate 023			low	9.10131e+07	9.59162e+07	9.29197e+07	6.41981e+07	1.93907e+06	3.19296e+06	1.40711e+06	1.34033e+06	280455	439204	4444.47	394689	6880.64	14281.5	434580	262046
521	Unknown - Carbohydrate 024			low	1.49217e+06	1.54359e+06	1.32092e+06	1.48585e+06	2.58698e+06	2.00955e+06	2.97531e+06	2.10382e+06	9.15027e+07	7.54726e+07	1.05912e+07	1.17056e+08	674085	777834	1.41302e+06	936602
522	Unknown - Carbohydrate 025			low	1.01477e+08	9.74998e+07	8.19987e+07	9.37434e+07	1.21197e+08	1.09943e+08	1.30126e+08	7.95996e+07	365826	509428	54509.7	3816140	100457	123406	340727	110176
523	Unknown - Carbohydrate 026			low	2.83285e+07	3.47101e+07	1.4362e+08	5.25926e+07	6.85686e+07	6.10252e+07	7.71422e+07	6.28715e+07	7.26011e+07	9.31759e+07	1.0881e+07	9.62844e+07	1.11818e+06	880130	869358	1177829
524	Unknown - Fatty Acid 001			low	986457	654072	1.0294e+06	1.01576e+06	893251	234835	998912	477830	4.24603e+06	3.89014e+06	26159.7	1.82843e+06	124520	205288	170615	186625
525	Unknown - Fatty Acid 002			low	7085256	6928448	69875072	24226680	1.41325e+07	5.03776e+06	10414824	4761992	14885632	14450968	1903748	16074248	3749907	1.21733e+07	8.37531e+06	8.22608e+06
526	Unknown - Fatty Acid 003			low	5654280	5130909	7737266	8177583	8563612	7194578	7381420	4636262	7045269	6723198	1042285	7651958	1.93952e+06	3.50053e+06	3.1325e+06	2.50922e+06
527	Unknown - Fatty Acid 004			low	3.95613e+06	2.91714e+06	1.15528e+07	7.47852e+06	13968576	6388352	4452688	3.34275e+06	7014472	2.58726e+07	4.22703e+06	8981800	4200648	5.274e+06	4364384	1.75417e+06
528	Unknown - Fatty Acid 005			low	1.79048e+07	4.02807e+07	6.91404e+07	7.93531e+06	2.91426e+07	13208016	1.93006e+07	8262656	6.08447e+06	7.17565e+06	512741	3.5278e+06	7.05837e+06	4.87442e+06	4.62761e+06	9.01228e+06
529	Unknown - Fatty Acid 006			low	1.30309e+07	1.03958e+07	11023605	1.40983e+07	11285024	1.0225e+07	1.19567e+07	5.34261e+06	7.06896e+06	7.59303e+06	779121	3.92839e+06	4916403	4565106	4791202	5033844
530	Unknown - Fatty Acid 007			low	6.77298e+06	6.99807e+06	1.21776e+07	4.86256e+06	4.49082e+06	3.6888e+06	3.38658e+06	2.20589e+06	10102872	23454648	803121	1.61635e+07	1660273	1591528	2493399	1750591
531	Unknown - Fatty Acid 008			low	5.18216e+06	4.84162e+06	7.98436e+06	6.90467e+06	8.17676e+06	6.14808e+06	5.71445e+06	3.26954e+06	2.01204e+06	3.68342e+06	253488	2.2947e+06	2.32234e+06	1.61042e+06	1.57077e+06	1.6227e+06
