# Supplementary material for: Untargeted GC-MS Metabolic Profiling of Anaerobic Gut Fungi Reveals Putative Terpenoids and Strain-Specific Metabolites
Source: Metabolites. 2025 Aug 29;15(9):578. doi: 10.3390/metabo15090578 (PMC12471499; doi:10.3390/metabo15090578)
Supplement: Supplementary file 1 [file metabolites-15-00578-s001.zip › Supplementary Material 2.xlsx]

## Sheet: Summary Table Simple
shared name	Alignment_ID_MSDIAL	Quant_mass_MSDIAL	RT_MSDIAL	Compound_Name_GNPS	MQScore_GNPS	SMILES_GNPS	molecular_formula_GNPS	npclassifier_superclass_GNPS	npclassifier_class_GNPS	npclassifier_pathway_GNPS	GCMS_BLANK_01_GCMS01_20201209	GCMS_BLANK_02_GCMS01_20201209	GCMS_BLANK_03_GCMS01_20201209	GCMS_FAMES_01_GCMS01_20201209	OMALL_RFS_AR_S4_1_M	OMALL_RFS_AR_S4_2_M	OMALL_RFS_AR_S4_3_M	OMALL_RFS_AR_S4_4_M	OMALL_RFS_CC1_M	OMALL_RFS_CC2_M	OMALL_RFS_CC3_M	OMALL_RFS_CC4_M	OMALL_RFS_MC1_M	OMALL_RFS_MC2_M	OMALL_RFS_MC3_M	OMALL_RFS_MC4_M	OMALL_RFS_RF1_M	OMALL_RFS_RF2_M	OMALL_RFS_RF3_M	OMALL_RFS_RF4_M
1	0	126.025	6.178	5-Bromo-4'-chlorosalicylanilide	0.501609						18079530	6517.76	71452.4	1759.17	1035912	771750	946060	1023554	589.525	961127	55827.9	15515.1	602.609	2567.38	2523.22	862.957	33601.2	1303.99	5921697	4915313
2	1	58.1	6.218								5004.48	18945	33121	28316.8	5580.48	12538.7	9801.68	4545.45	247187	6109.02	771029	1884.83	7294937	6657227	14771.5	8909160	2719.78	22786.8	7125.09	84832.1
3	2	89.1	6.226	Methylcysteine	0.689223	[H]OC(=O)C([H])(N([H])[H])C([H])([H])SC([H])([H])[H]	C4H9NO2S	Small peptides	Aminoacids	Amino acids and Peptides	731.326	71728.7	12432.4	57971.9	193874	125234	187504	215012	410120	505736	355698	1801.94	15481.5	20946.2	12710.2	18250	963413	677252	711640	1061268
4	3	103	6.237	"Benzonitrile, 2-bromo-"	0.766899						7195.86	1361611	1775473	1612745	1169169	1178456	1167017	1113681	18963.5	937796	681595	1761.73	51917.2	10669.1	42972.3	11854.9	21257.8	1158124	1165730	1136555
5	4	103.056	6.297	1-PHENYL-2-TRIMETHYLSI1OXYETHANE	0.830787	[H]C=1C([H])=C([H])C(=C([H])C1[H])C([H])([H])C([H])([H])O[Si](C([H])([H])[H])(C([H])([H])[H])C([H])([H])[H]	C11H18OSi				1330638	11429.1	1780368	1622165	1168521	1175052	1166600	1105629	710887	947207	681886	4314.51	4353.97	17642.2	57497.6	14972.7	1090036	1152767	1164485	1133877
6	5	207.1	6.398	"Tetrasiloxane, decamethyl-"	0.798787						11157.6	18744.7	35473.1	14188.9	512499	387271	570991	370010	14600.1	28097	11247.9	2031.71	37748.8	35063	1750.96	38783.6	4448.9	5435.88	7179.89	3759.19
7	6	89.1	6.456	1-Phenyl-1-(trimethylsilyloxy)ethylene	0.702023						5296.38	4558.27	3480.02	6884.99	129012	16919.4	97569.6	167268	12807.2	36713.1	97824.6	16487.6	783865	777371	3960.86	1131045	525531	63887.4	92977.3	83118
8	7	126	6.56	2-Naphthalenesulfonyl chloride	0.749674						453221	329725	360466	353535	277529	286714	273904	280722	239839	316499	270143	4293.06	18129.8	20346.2	1411.53	18464.8	356094	354014	343102	356176
9	8	89.1	6.567	beta-Ketoadipic acid	0.698866	[H]OC(=O)C([H])([H])C(=O)C([H])([H])C([H])([H])C(=O)O[H]	C6H8O5	Fatty Acids and Conjugates	Dicarboxylic acids	Fatty acids	1328.1	7317.18	6402.41	17878.5	628621	867753	583093	656385	103964	602748	371730	19509.5	9074.13	10657.2	402521	81036.4	70371.6	111417	118799	146120
10	9	58.1	6.619	(E)-3,7-DIMETHYL-2,6-OCTADIENE-1-YL ACETATE	0.723912	[H]C(=C(C([H])([H])[H])C([H])([H])[H])C([H])([H])C([H])([H])C(=C([H])C([H])([H])OC(=O)C([H])([H])[H])C([H])([H])[H]	C12H20O2	Monoterpenoids	Acyclic monoterpenoids	Terpenoids	10695.5	54113.2	6591.51	44074.7	459763	229529	429552	393405	7513.16	299935	485149	39379.8	131462	140011	157792	186975	653604	30679.6	450894	61933.6
11	10	152.067	6.634	2-Hydroxypyridine	0.89123	[H]OC1=NC([H])=C([H])C([H])=C1[H]	C5H5NO	Nicotinic acid alkaloids	Pyridine alkaloids	Alkaloids	700806	880803	709821	876321	1565565	1520958	1368850	1215874	1010614	1960270	1586361	7790.23	1083309	835728	305.61	1388686	1041374	821196	834008	1058090
12	11	207.067	6.664	TITLE=Fiehn VocBinbase Bin #846	0.928375						946837	1119646	1081699	1103559	513726	476480	624697	682049	679824	633126	543063	99463.8	605763	657071	2502.27	588544	766500	786202	687653	544716
13	12	58.05	6.678	Stearyltrimethylammonium chloride	0.798268						182294	52957.7	89990.8	58618.8	29575.1	1004.57	489768	28321.1	585039	31659.2	482108	708076	131462	140011	144765	186975	10690.3	74762.8	106561	116611
14	13	123	6.7	TITLE=Fiehn VocBinbase Bin #206	0.532697						1139025	820306	956286	881679	765776	788826	722879	771870	609020	788107	697176	382.376	534068	526272	1638.11	504066	894074	881802	891101	906172
15	14	86.1	6.703	"N-(2-(Diethylamino)ethyl)-4-methylthio-1,2-carbazoledicarboximide"	0.818927						6276.23	7004.9	8461.22	6378.69	16327.5	24037	19552	69425.5	7846.39	28325.6	10100	78322	77036	73402	19264.3	33269.8	797120	533168	759987	692606
16	15	147.062	6.737	Malonic acid	0.868675	[H]OC(=O)C([H])([H])C(=O)O[H]	C3H4O4	Fatty Acids and Conjugates	Dicarboxylic acids	Fatty acids	999638	615422	810643	727973	594399	707341	785611	694862	467180	702913	711549	562299	4277.26	1311.63	5542696	8365.54	783571	798783	792455	805056
17	16	116.1	6.778	halostachine	0.819154	[H]OC([H])(C=1C([H])=C([H])C([H])=C([H])C1[H])C([H])([H])N([H])C([H])([H])[H]	C9H13NO	Tyrosine alkaloids	Phenylethylamines	Alkaloids	40464.2	3419.5	4340.05	5199.83	479352	554077	282892	1076121	148349	506882	285019	14939.3	2564.72	3439.27	0	839.687	30771.7	29612	24968.8	16412.6
18	17	73.0857	6.885	TITLE=Fiehn VocBinbase Bin #846	0.930187						2163707	2687902	2792645	2736237	5628462	5431611	6195571	5684826	3291098	16172870	1519387	64787120	9162621	10167720	681328	8535382	665432	2091220	1140710	975898
19	18	147.064	6.886	3-TRIMETHYLSILYL-2-TRIMETHYLSILOXYPROPENE	0.858858	[H]C([H])=C(O[Si](C([H])([H])[H])(C([H])([H])[H])C([H])([H])[H])C([H])([H])[Si](C([H])([H])[H])(C([H])([H])[H])C([H])([H])[H]	C9H22OSi2			Alkaloids	2016014	1406045	1521703	1423778	1536690	1146501	1482528	1496789	1016356	745781	1265470	67266190	1882438	1763512	473322	951134	1468448	1369490	1496363	1545979
20	19	207.1	6.923	"Tetrasiloxane, decamethyl-"	0.700012						1751604	2666620	2722779	2703919	448928	369244	1272199	1339121	2815888	637776	493494	8544.81	475979	634516	16878.2	479027	607189	1481343	826851	541471
21	20	174.05	6.995	O-Acetyl-L-serine	0.793881	[H]OC(=O)C([H])(N([H])[H])C([H])([H])OC(=O)C([H])([H])[H]	C5H9NO4	Small peptides	Aminoacids	Amino acids and Peptides	4906.53	158.209	4424.58	4725.62	3521956	263.443	3136305	3881188	10826130	326.334	10648060	23937.6	18449.5	8701.27	944.208	25538.9	15153.9	2185.69	4078.66	4697.61
22	21	147.1	7.003	Glycerol	0.822952	[H]OC([H])([H])C([H])(O[H])C([H])([H])O[H]	C3H8O3				616666	406817	440429	413238	70704450	56056030	65981390	79457780	39120240	66841930	36070600	1392567	16119840	17170910	543044	16232000	5504287	4157542	4924526	5153267
23	22	88.1	7.021	lactic acid	0.702669	CC(C(=O)O)O	C3H6O3	Fatty Acids and Conjugates	Hydroxy fatty acids	Fatty acids	35926.4	13216.3	12519.9	13088.1	7234101	5764504	7075754	8413534	9941500	6917275	9392360	16807.8	1714861	1719145	3849.32	1833303	367456	98872.6	320779	319086
24	23	147.1	7.053	lactic acid	0.799986	[H]OC(=O)C([H])(O[H])C([H])([H])[H]	C3H6O3	Fatty Acids and Conjugates	Hydroxy fatty acids	Fatty acids	622475	85110.5	16463.6	4878.46	70695260	55649340	65978940	79429600	81975160	67675240	80116620	1322213	17415200	18104280	698.526	18704780	5497940	1650.02	4919881	5150859
25	24	221.1	7.067	4-BROMO-N,N-BIS(TRIMETHYLSILYL)ANILINE	0.711417	[H]C=1C([H])=C(C([H])=C([H])C1Br)N([Si](C([H])([H])[H])(C([H])([H])[H])C([H])([H])[H])[Si](C([H])([H])[H])(C([H])([H])[H])C([H])([H])[H]	C12H22BrNSi2			Alkaloids	73448.3	59494.7	62360.9	59281.4	870994	792751	800818	943203	975810	121264	1074692	287.36	1132294	554278	716.222	1078629	178274	60416.5	87829	90146.6
26	25	66.1	7.069	2,5-BIS(TRIMETHYLSILYLETHYNYL)ANILINE	0.788589	[H]N([H])C1=C([H])C(C#C[Si](C([H])([H])[H])(C([H])([H])[H])C([H])([H])[H])=C([H])C([H])=C1C#C[Si](C([H])([H])[H])(C([H])([H])[H])C([H])([H])[H]					79120.4	129322	3268.68	137202	10975880	8895622	10967810	12953770	16753430	11256060	14970600	233722	851924	771895	968.348	2944268	322.078	1520457	611999	2606.85
27	26	75.0667	7.086	2-TRIMETHYLSILYLHEXANOIC ACID	0.86223	[H]OC(=O)C([H])(C([H])([H])C([H])([H])C([H])([H])C([H])([H])[H])[Si](C([H])([H])[H])(C([H])([H])[H])C([H])([H])[H]	C9H20O2Si				819516	921281	753023	843285	10562030	61410	10878780	13206250	14200090	9276137	11368590	221566	2975609	3036950	194230	2749592	9989048	8575731	8816683	8855168
28	27	73.1	7.135	Malonic acid	0.871205	[H]OC(=O)C([H])([H])C(=O)O[H]	C3H4O4	Fatty Acids and Conjugates	Dicarboxylic acids	Fatty acids	721361	1136127	855338	1027856	161232	1508471	239583	127933	35353630	1367372	31842230	1302583	3667130	3312834	558334	1787089	10464810	7003909	6974588	7958336
29	28	126.067	7.2	Ethyl m-(1-naphthylazo)benzoate	0.648667						7326.57	5492.19	6741.7	9392.65	742663	416754	15707.9	997.841	647816	17774.1	732974	23483.4	5445.7	65912.6	4064.32	31103.8	4402.05	2480.76	4487.6	4729.92
30	29	147.1	7.213	Malonic acid	0.897245	[H]OC(=O)C([H])([H])C(=O)O[H]	C3H4O4	Fatty Acids and Conjugates	Dicarboxylic acids	Fatty acids	585496	15226.1	652111	635108	1523938	1563895	1825086	1800927	1948340	1516566	1888112	9987370	4267359	4192214	399572	3531626	5917548	7658080	8080382	6889755
31	30	72.1	7.307	L-Valine	0.860752	[H]OC(=O)C([H])(N([H])[H])C([H])(C([H])([H])[H])C([H])([H])[H]	C5H11NO2	Small peptides	Aminoacids	Amino acids and Peptides	65943.6	59993.3	45900.5	58562.5	22179.9	3735739	20317.9	27558.8	22582.9	13986790	20590.5	1223230	11079830	9408682	5656.42	14633720	2255113	625949	1852973	1548302
32	31	147.1	7.326	Uridine	0.800335	[H]OC1=NC(=O)N(C([H])=C1[H])C2([H])OC([H])(C([H])([H])O[H])C([H])(O[H])C2([H])O[H]	C9H12N2O6	Nucleosides	Pyrimidine nucleos(t)ides	Carbohydrates	317753	243401	285813	248169	7140289	6086685	5669224	6762373	2013531	6364829	1995465	10513680	1912465	2711560	6420567	2626466	1471658	1279520	1252027	1568391
33	32	72.1	7.374	2-(TRIMETHYLSILYL)OXYBUTANEDIOIC ACID BIS(TRIMETHYLSILYL) ESTER	0.780438	[H]C([H])([H])[Si](OC(=O)C([H])([H])C([H])(O[Si](C([H])([H])[H])(C([H])([H])[H])C([H])([H])[H])C(=O)O[Si](C([H])([H])[H])(C([H])([H])[H])C([H])([H])[H])(C([H])([H])[H])C([H])([H])[H]	C13H30O5Si3			Alkaloids	58703.4	25938	51526.4	35116.1	20417790	4082419	21860490	22018660	25341700	14373930	22996460	47801.9	1269717	1638146	0	15005530	2186316	83603.5	1810733	1513321
34	33	154.1	7.378	Histamine	0.775622	[H]N([H])C([H])([H])C([H])([H])C1=C([H])N=C([H])N1[H]	C5H9N3	Histidine alkaloids	Imidazole alkaloids	Alkaloids	5968.22	26800.6	19722.1	21159.5	4565.44	1535532	3619.41	4148.97	44.8925	493829	1589.03	1579962	13297720	17207930	966.551	12839480	204468	360306	412159	12551.7
35	34	147.1	7.391	BENZENE-1,2,4,5-TETRACARBOXYLIC ACID TETRA(TRIMETHYLSILYL) ESTER	0.793425	[H]C=1C(C(=O)O[Si](C([H])([H])[H])(C([H])([H])[H])C([H])([H])[H])=C(C([H])=C(C(=O)O[Si](C([H])([H])[H])(C([H])([H])[H])C([H])([H])[H])C1C(=O)O[Si](C([H])([H])[H])(C([H])([H])[H])C([H])([H])[H])C(=O)O[Si](C([H])([H])[H])(C([H])([H])[H])C([H])([H])[H]	C22H38O8Si4			Alkaloids	312064	12829.5	293770	251973	7021794	6450778	5587482	6649234	8363320	6499619	10147360	83836.9	35106.7	9290.6	6416360	1178640	1452609	1285383	1243098	1546352
36	35	131.1	7.393	2-Hydroxyisobutyric acid	0.867629	[H]OC(=O)C(O[H])(C([H])([H])[H])C([H])([H])[H]	C4H8O3	Fatty Acids and Conjugates	Hydroxy fatty acids	Fatty acids	18838.3	5991.59	18051.8	17517	959667	654272	983114	1136994	1196320	434221	1173986	333045	829801	799405	391482	611381	1219709	1108885	1187172	1236647
37	36	154.071	7.468	Histamine	0.751224	[H]N([H])C([H])([H])C([H])([H])C1=C([H])N=C([H])N1[H]	C5H9N3	Histidine alkaloids	Imidazole alkaloids	Alkaloids	31552.2	1186.42	2098.1	1227.67	1424174	1544923	1046096	1566317	411658	499372	716072	2408.79	123962	103412	75.4086	12912690	205514	365328	397108	959216
38	37	113.1	7.469	N-TERT-BUTOXYCARBONYL-2-(1-AZIDO-4-HYDROXYBUTYL)PYRROLIDINE	0.666171	[H]OC([H])([H])C([H])([H])C([H])([H])C([H])(N=[N+]=[N-])C1([H])N(C(=O)OC(C([H])([H])[H])(C([H])([H])[H])C([H])([H])[H])C([H])([H])C([H])([H])C1([H])[H]					9899.98	18343.5	80105.9	6343.08	139546	612674	233628	190626	441107	142181	184237	66882.7	126410	105770	35.6625	161899	606847	377124	529200	439026
39	38	75.1	7.472	METHYL TETRA-O-METHYL-ALPHA-D-MANNOPYRANOSIDE	0.668884	[H]C([H])([H])OC([H])([H])C1([H])OC([H])(OC([H])([H])[H])C([H])(OC([H])([H])[H])C([H])(OC([H])([H])[H])C1([H])OC([H])([H])[H]	C11H22O6			Carbohydrates	177589	12492.7	70350.7	92669.8	1298785	3344898	1036842	1247186	9947893	3183585	822160	3046709	1967134	2037080	1721.47	1941789	136768	434745	321765	712902
40	39	116.15	7.501	(R)-(-)-Phenylephrine	0.878252	[H]OC1=C([H])C([H])=C([H])C(=C1[H])C([H])(O[H])C([H])([H])N([H])C([H])([H])[H]	C9H13NO2	Tyrosine alkaloids	Phenylethylamines	Alkaloids	4583.81	10400.1	4742.06	12526.9	64379.2	27348500	91285.8	75317.8	158414	30731070	85372.6	28603490	51982670	42581270	522361	36074440	4856576	3217054	6077.33	1314332
41	40	116.2	7.551	adrenaline	0.839717	[H]OC1=C([H])C([H])=C(C([H])=C1O[H])C([H])(O[H])C([H])([H])N([H])C([H])([H])[H]	C9H13NO3	Tyrosine alkaloids	Phenylethylamines	Alkaloids	10428.3	10400.1	9936.96	10586.4	36502580	27347900	34649460	36356190	42218760	30730570	43715280	28608010	51650150	42713150	163384	36135560	4853617	3217054	1231626	1310070
42	41	147	7.562	Malonic acid	0.849808	[H]OC(=O)C([H])([H])C(=O)O[H]	C3H4O4	Fatty Acids and Conjugates	Dicarboxylic acids	Fatty acids	1391521	1089936	1201017	1151621	13088620	12229890	10886170	13322820	10176200	11851230	12759240	50773.4	21774720	17646630	844234	13019790	1194771	1754034	1649175	1483634
43	42	147.075	7.589	Methylmalonic acid	0.841675	[H]OC(=O)C([H])(C(=O)O[H])C([H])([H])[H]	C4H6O4	Fatty Acids and Conjugates	Dicarboxylic acids	Fatty acids	1364248	1171504	1261916	1307401	13094400	12468930	10889900	13328550	10296040	11860390	12915850	3049.37	13130.7	18585.9	869939	12999640	1501600	1725343	1649082	1508971
44	43	143.1	7.626	L-Valine	0.662124	[H]OC(=O)C([H])(N([H])[H])C([H])(C([H])([H])[H])C([H])([H])[H]	C5H11NO2	Small peptides	Aminoacids	Amino acids and Peptides	735.608	2022.07	1703.15	1716.46	389212	506423	409037	531280	240.258	369385	17244.8	218384	856674	779906	5436.92	899737	1372937	1204872	1275622	1459108
45	44	143.1	7.682	L-Norvaline	0.853543	[H]OC(=O)C([H])(N([H])[H])C([H])([H])C([H])([H])C([H])([H])[H]	C5H11NO2	Small peptides	Aminoacids	Amino acids and Peptides	735.608	11031.9	10123	1681.54	388942	493898	428723	530903	265231	365709	268176	23341.8	894565	811560	5281.09	903318	1363776	1195355	1260645	1456835
46	45	102.1	7.719	"Trisiloxane, octamethyl-"	0.73915						22211.8	17070.2	14665.1	168352	4793.15	1200017	8363.28	5080.2	47637.1	807227	34150.4	901282	5575263	6247181	46343.2	7292333	335288	77950.7	9525.96	10894.1
47	46	73	7.737	Hydroxylamine	0.871294	[H]ON([H])[H]	H3NO	Small peptides	Aminoacids	Amino acids and Peptides	894294	878587	734487	626119	839238	1453443	905604	859719	1433551	1931486	1390445	2078562	3466482	3566805	562521	4614607	557556	448294	497114	491943
48	47	74	7.782	METHYL CAPRYLATE	0.814117	[H]C([H])([H])OC(=O)C([H])([H])C([H])([H])C([H])([H])C([H])([H])C([H])([H])C([H])([H])C([H])([H])[H]	C9H18O2	Fatty esters	Wax monoesters	Fatty acids	138256	106431	99331.5	18516480	47414.5	146999	115698	130096	192114	272520	125596	10586.1	436085	375606	6105.22	0	100061	75569.7	82121.4	77919.4
49	48	73	7.792	L-Serine	0.566816	[H]OC(=O)C([H])(N([H])[H])C([H])([H])O[H]	C3H7NO3	Small peptides	Aminoacids	Amino acids and Peptides	909214	805878	739103	779716	1129455	1453443	1473156	1273174	1321839	1352942	1172304	115055	2233894	130705	3662.95	1025007	557556	448294	497114	491943
50	49	140.05	7.823	2-(5-Ethyl-2-methylpiperidino)ethyl o-chlorobenzoate	0.758289						13897	1733890	145092	743731	6801.18	409266	8424.24	6110.99	7232.87	26960.7	8431.51	536105	22542.9	58672.7	1079.84	20098.7	6791.26	6549.37	14706.2	10475.8
51	50	131.1	7.91	2-Hydroxyisobutyric acid	0.898842	[H]OC(=O)C(O[H])(C([H])([H])[H])C([H])([H])[H]	C4H8O3	Fatty Acids and Conjugates	Hydroxy fatty acids	Fatty acids	56128.6	49856.8	48919.9	36615.3	201271	185127	229682	223119	272219	238808	274175	3939.51	373478	387653	785874	9218.24	618863	521963	637262	619907
52	51	133.1	7.945	Dihydrouracil	0.82167	[H]OC=1N=C(O[H])C([H])([H])C([H])([H])N1	C4H6N2O2				10185.5	7303	8058.6	7206.39	56029.7	42925.9	53450.4	32542	32757.2	29474.7	60569.5	2503368	9377512	12998430	4428917	37068.9	57730.4	113707	129527	107611
53	52	73.1	7.96	Methylmalonic acid	0.906224	[H]OC(=O)C([H])(C(=O)O[H])C([H])([H])[H]	C4H6O4	Fatty Acids and Conjugates	Dicarboxylic acids	Fatty acids	294996	216570	274134	217923	999755	548265	651276	588859	533326	481389	643611	8506330	18837820	22349220	12293340	36825540	382927	1666815	2545172	2246873
54	53	73.1	8.003	L-Ascorbic acid	0.74052	[H]OC=1C(=O)OC([H])(C1O[H])C([H])(O[H])C([H])([H])O[H]	C6H8O6			Polyketides	294996	20789.6	10798.1	2715257	1024558	12955470	436771	780214	814442	11832350	930434	8390816	28428580	24553350	12299120	37973860	3301217	795134	3160972	956264
55	54	152.1	8.04	"1,1'-Biphenyl, 4-bromo-3-nitro-"	0.630907						51874.2	54103	48012.1	46987.2	242148	276465	259374	222481	132766	293706	227108	14523	111847	89932.2	1464.24	6023.62	339755	322778	361360	471280
56	55	355.1	8.104	3,4-Dihydroxymandelic acid	0.654172	[H]OC(=O)C([H])(O[H])C1=C([H])C([H])=C(O[H])C(O[H])=C1[H]	C8H8O5	Phenylpropanoids (C6-C3)	Cinnamic acids and derivatives	Shikimates and Phenylpropanoids	278443	450535	1635939	120680	95003.5	217439	341684	129502	136846	227522	297424	368045	171157	191717	70101.3	210624	254534	227961	184610	226798
57	56	73.075	8.105	Dihydrouracil	0.868531	[H]OC=1N=C(O[H])C([H])([H])C([H])([H])N1	C4H6N2O2				1853959	3973634	4932573	2715279	11229050	12891070	11395460	12909340	9994823	8025222	9326208	1108375	13278640	13545470	566743	4623195	14517280	7828707	9805087	8177330
58	57	86.1	8.119	valine	0.67079	CC(C)C(C(=O)O)N	C5H11NO2	Small peptides	Aminoacids	Amino acids and Peptides	97123.6	27681.8	23575.7	22652.7	1271521	1321144	1243078	1524612	992894	1081993	887804	1075.73	10385440	13953990	5133084	18211420	1666866	14413.5	971892	754301
59	58	165.1	8.151	guaiacol	0.659643	[H]OC=1C([H])=C([H])C([H])=C([H])C1OC([H])([H])[H]	C7H8O2	Phenylpropanoids (C6-C3)		Shikimates and Phenylpropanoids	22437	21874.3	36556.1	19622.9	25652.5	782042	28444.3	32567.6	7918.87	301396	20972.5	312856	1594887	2000696	226241	2552125	18498490	15809800	92362.9	16991150
60	59	142.1	8.165	3-(2-AMINOETHYL)-2,5-DIMETHYLINDOLE	0.565196	[H]N([H])C([H])([H])C([H])([H])C=1C=2C([H])=C(C([H])=C([H])C2N([H])C1C([H])([H])[H])C([H])([H])[H]	C12H16N2	Tryptophan alkaloids	Carbazole alkaloids	Alkaloids	12698.7	13578	13454.5	12707.5	360895	392663	259198	297834	234507	294689	474058	11922	1787586	1504999	49734.8	293479	914390	618238	547872	629613
61	60	165.1	8.21	(2-Methyl-3-biphenylyl)methanol	0.73709						13765.6	21874.3	18683.9	19622.9	449289	773343	546081	334961	243647	293482	326257	318907	2108318	2006837	3443.13	2568189	18399640	15765970	16953010	16992820
62	61	86.1	8.212	(S)-N-(TERT-BUTOXYCARBONYL)LEUCINE	0.764203	[H]OC(=NC([H])(C(=O)O[H])C([H])([H])C([H])(C([H])([H])[H])C([H])([H])[H])OC(C([H])([H])[H])(C([H])([H])[H])C([H])([H])[H]	C11H21NO4	Monoterpenoids		Terpenoids	8125.68	41717.1	25178.7	22500.9	551.474	6037250	439.805	253.46	986274	16605890	879065	1156146	12796430	5508849	5921833	20696110	1719682	11750.6	858522	1245605
63	62	129	8.25	3-(2-Aminoethyl)indole [Tryptamine]	0.663072	[H]N([H])C([H])([H])C([H])([H])C1=C([H])N([H])C=2C([H])=C([H])C([H])=C([H])C21	C10H12N2	Tryptophan alkaloids	Simple indole alkaloids	Alkaloids	154555	357499	368098	281532	770773	299797	957726	746826	4580.98	340740	11775	119178	785229	314838	6437.7	1546228	375316	102740	94435.5	128842
64	63	152.088	8.273	NONANEDIOIC ACID DIMETHYL ESTER	0.674278	[H]C([H])([H])OC(=O)C([H])([H])C([H])([H])C([H])([H])C([H])([H])C([H])([H])C([H])([H])C([H])([H])C(=O)OC([H])([H])[H]	C11H20O4	Fatty esters	Wax monoesters	Fatty acids	402735	278858	306721	286952	366831	406471	439428	357076	362856	482017	397957	7048.19	179534	159736	7634.16	31619.2	235327	252932	253058	303708
65	64	86.1	8.308	2-(2,3-DITRIMETHYLSILYLOXYBUTOXY)-N-(2-(DIETHYLAMINO)ETHYL)-4-QUINOLINECARBOXAMIDE	0.593234	[H]OC(=NC([H])([H])C([H])([H])N(C([H])([H])C([H])([H])[H])C([H])([H])C([H])([H])[H])C=1C([H])=C(N=C2C([H])=C([H])C([H])=C([H])C21)OC([H])([H])C([H])(O[Si](C([H])([H])[H])(C([H])([H])[H])C([H])([H])[H])C([H])(O[Si](C([H])([H])[H])(C([H])([H])[H])C([H])([H])[H])C([H])([H])[H]	C26H45N3O4Si2			Alkaloids	983719	630040	715123	643051	19007250	2353952	23536550	18571820	29951240	16832170	24765290	2110534	432629	149734	64453	337212	1719682	550957	862810	567167
66	65	102.1	8.333	5-Methoxytryptamine	0.696241	[H]N([H])C([H])([H])C([H])([H])C1=C([H])N([H])C=2C([H])=C([H])C(OC([H])([H])[H])=C([H])C21	C11H14N2O	Tryptophan alkaloids	Simple indole alkaloids	Alkaloids	10505.4	30971.4	14826.5	21820.2	827492	609894	796066	664760	989815	325813	1000901	9538.49	857292	543786	5247.65	213240	159364	224241	30007	165707
67	66	185.08	8.353	TRANS-1-TRIETHYLSILYL-2-TRIMETHYLSILYLETHYLENE	0.817559	[H]C(=C([H])[Si](C([H])([H])C([H])([H])[H])(C([H])([H])C([H])([H])[H])C([H])([H])C([H])([H])[H])[Si](C([H])([H])[H])(C([H])([H])[H])C([H])([H])[H]	C11H26Si2				435196	315384	345065	309035	283552	343394	258460	287009	231588	317703	260634	1309.46	134875	138660	157.425	8627.14	273184	286593	305418	319483
68	67	147.1	8.36	2-(2,3-DITRIMETHYLSILYLOXYBUTOXY)-N-(2-(DIMETHYLAMINO)ETHYL)-4-QUINOLINECARBOXAMIDE	0.667266	[H]OC(=NC([H])([H])C([H])([H])N(C([H])([H])[H])C([H])([H])[H])C=1C([H])=C(N=C2C([H])=C([H])C([H])=C([H])C21)OC([H])([H])C([H])(O[Si](C([H])([H])[H])(C([H])([H])[H])C([H])([H])[H])C([H])(O[Si](C([H])([H])[H])(C([H])([H])[H])C([H])([H])[H])C([H])([H])[H]	C24H41N3O4Si2			Alkaloids	71125.2	106611	105261	92641.3	191605	250908	216408	246597	966132	142111	279133	595594	786771	112565	52759.4	2242522	1538144	1242410	1540639	1545560
69	68	86.1	8.383	L-Norleucine	0.783232	[H]OC(=O)C([H])(N([H])[H])C([H])([H])C([H])([H])C([H])([H])C([H])([H])[H]	C6H13NO2	Fatty Acids and Conjugates|Small peptides	Amino fatty acids|Aminoacids	Amino acids and Peptides|Fatty acids	9442.53	11436.7	12687.2	12595.6	184634	127787	234886	148293	29952930	54503	24803480	61522.9	4741166	4002683	768.104	6671231	1494.68	4711.45	565895	7594.02
70	69	145.1	8.416	2-amino-2-methyl-1,3-propandiol	0.605418	CC(CO)(CO)N	C4H11NO2				48124.9	47890.5	42671.7	42916.8	182700	199209	224740	207197	207845	208155	206836	149414	724743	535928	5203.32	753726	109927	93302.4	104402	108138
71	70	75	8.417	2-TRIMETHYLSILYLHEXANOIC ACID	0.849667	[H]OC(=O)C([H])(C([H])([H])C([H])([H])C([H])([H])C([H])([H])[H])[Si](C([H])([H])[H])(C([H])([H])[H])C([H])([H])[H]	C9H20O2Si				749730	761430	639542	655771	291596	223555	427777	439356	714929	365524	325902	600987	1255795	530016	475989	1896647	502893	652545	531038	547695
72	71	73.1	8.458	2-TRIMETHYLSILYLHEXANOIC ACID	0.793267	[H]OC(=O)C([H])(C([H])([H])C([H])([H])C([H])([H])C([H])([H])[H])[Si](C([H])([H])[H])(C([H])([H])[H])C([H])([H])[H]	C9H20O2Si				24469.8	578870	614108	659346	1223339	241387	1268322	1781542	1863538	365255	1714969	285963	36363.9	14805.8	1303446	1471589	237493	672818	645253	66005.4
73	72	86.1	8.468	delta-Aminolevulinic acid	0.769215	[H]OC(=O)C([H])([H])C([H])([H])C(=O)C([H])([H])N([H])[H]	C5H9NO3	Small peptides	Aminoacids	Amino acids and Peptides	9756.26	1089.03	5832.22	1199.63	39951.8	15647	23201.9	12686.3	97528.9	906798	65241.3	95563.6	30298.8	1955354	2070665	6201154	8913.6	4330.72	234.335	8855.43
74	73	130.1	8.509	L-Alpha-aminobutyric acid	0.689704	[H]OC(=O)C([H])(N([H])[H])C([H])([H])C([H])([H])[H]	C4H9NO2	Small peptides	Aminoacids	Amino acids and Peptides	4520.73	4917.62	3763.49	4036.68	413710	643486	405151	460081	20877.9	699619	1667.5	462439	2682563	2244825	247757	1411699	868402	675885	281045	300528
75	74	281.1	8.557	TITLE=Fiehn VocBinbase Bin #903	0.746933						118386	90436.8	101376	96419.7	3672551	3432258	3230984	4075887	4051045	3313880	4534093	3050600	3269021	3170452	310151	3936591	1927828	1150996	1235307	1023277
76	75	100.1	8.581	1-BENZYL-2,2,5,5-TETRAMETHYL-2,5-DISILAPYRROLIDINE	0.657887	[H]C=1C([H])=C([H])C(=C([H])C1[H])C([H])([H])N2[Si](C([H])([H])[H])(C([H])([H])[H])C([H])([H])C([H])([H])[Si]2(C([H])([H])[H])C([H])([H])[H]	C13H23NSi2				985.393	6032.94	7740.96	6874.73	53455.6	91514.2	46630.3	71662.7	85068.2	42973.4	60420.4	32761.8	570291	818336	11259	1033917	77442.5	82046.8	82023.4	89561.3
77	76	75.1	8.581	TERT-BUTYLDIMETHYLSILOXYBUTANE	0.631395	[H]C([H])([H])C(C([H])([H])[H])(C([H])([H])[H])C(C([H])([H])[H])(C([H])([H])[H])C([H])([H])C([H])([H])C([H])([H])O[Si]([H])([H])[H]	C10H24OSi			Fatty acids	13832.6	92525.3	93188.1	110476	1755865	514590	2632829	2493934	5234847	1290957	3124966	158068	125738	167986	20369.5	28304.9	277372	234663	311900	533661
78	77	86.1	8.593	L-Norleucine	0.888597	[H]OC(=O)C([H])(N([H])[H])C([H])([H])C([H])([H])C([H])([H])C([H])([H])[H]	C6H13NO2	Fatty Acids and Conjugates|Small peptides	Amino fatty acids|Aminoacids	Amino acids and Peptides|Fatty acids	2484.95	2847.59	5796.16	2562.33	5882962	846872	6663405	3993037	14215540	4161019	10902170	539612	4065226	2045386	64787.7	819722	1191642	229869	1102940	1763717
79	78	73	8.612	N-Methyl-DL-Alanine	0.927517	[H]OC(=O)C([H])(N([H])C([H])([H])[H])C([H])([H])[H]	C4H9NO2	Small peptides	Aminoacids	Amino acids and Peptides	338375	568420	663924	459622	1774525	1669172	2077325	2777276	11041910	1306021	6751016	1139561	83566.9	9437.24	745.944	750384	391112	283830	1672225	1600981
80	79	241.1	8.642	methanolphosphate	0.869531	[H]OP(=O)(O[H])OC([H])([H])[H]	CH5O4P				787.793	1025.42	612.525	814.758	8473454	9057240	8177940	12262420	7649888	6927536	9307934	7587097	82679.3	118297	822.102	62783.2	11501.9	73051.1	86117.9	71691.9
81	80	86.1	8.719	L-Norleucine	0.840184	[H]OC(=O)C([H])(N([H])[H])C([H])([H])C([H])([H])C([H])([H])C([H])([H])[H]	C6H13NO2	Fatty Acids and Conjugates|Small peptides	Amino fatty acids|Aminoacids	Amino acids and Peptides|Fatty acids	7111.69	1515.19	5986.4	3826.51	2355276	3249556	1782807	1011065	2497495	568806	2406101	79602	18474.4	762509	51983.4	228832	34197.1	9462.76	47724.2	80396.2
82	81	147.1	8.72	Fumaric acid	0.796183	[H]OC(=O)C([H])=C([H])C(=O)O[H]	C4H4O4	Fatty Acids and Conjugates	Dicarboxylic acids	Fatty acids	45712.2	50476.3	61856.7	50621.6	248214	149568	184580	261482	37283	126134	386335	4619726	2324928	3397078	3154782	6518089	690114	409120	354376	447882
83	82	147.1	8.83	Methylmalonic acid	0.82671	[H]OC(=O)C([H])(C(=O)O[H])C([H])([H])[H]	C4H6O4	Fatty Acids and Conjugates	Dicarboxylic acids	Fatty acids	4706.99	22007.5	61856.7	50621.6	5075436	4772683	4128788	4957781	3675521	3926462	5038214	4652939	19527810	19494400	77359.3	21523510	78821.6	179868	138169	365890
84	83	147.1	8.955	OXALIC ACID DIBUTYL ESTER	0.680279	[H]C([H])([H])C([H])([H])C([H])([H])C([H])([H])OC(=O)C(=O)OC([H])([H])C([H])([H])C([H])([H])C([H])([H])[H]	C10H18O4	Fatty esters	Wax monoesters	Fatty acids	24446.9	30253	78028.8	7009.73	71243.4	74813.7	69415.9	29422.9	3644.34	32978.6	109594	124963	462564	915592	67247.4	42485.8	63100.2	455172	574531	560892
85	84	73.06	9.081	Indole-3-acetaldehyde	0.635326	[H]C=1C([H])=C([H])C2=C(C1[H])N([H])C([H])=C2C([H])([H])C([H])=O	C10H9NO	Tryptophan alkaloids	Simple indole alkaloids	Alkaloids	6512669	4299117	5079718	4682355	265576	3038942	408360	314839	582002	37600910	563111	758621	10659480	11230510	14725410	11584020	3147394	5085860	5082376	5257432
86	85	73.1	9.158	L-Cystine	0.871356	[H]OC(=O)C([H])(N([H])[H])C([H])([H])SSC([H])([H])C([H])(N([H])[H])C(=O)O[H]	C6H12N2O4S2	Small peptides	Aminoacids	Amino acids and Peptides	6650966	390728	5303725	5049737	29008960	42329120	30217680	35756970	28259070	37402790	25936050	29810700	64304390	43893630	14708370	36901840	3147394	1586050	491881	6926669
87	86	144.2	9.184	5-(3-Chloro-4-thiocyanatophenylazo)-8-hydroxyquinoline	0.692042						4624.99	15752.5	9326.55	15112.4	34976290	60095670	32917960	40276160	32593250	54891760	33648990	42368680	75990380	64601180	24897930	15708830	4445991	2963341	1283776	2346286
88	87	228.1	9.256	N-6-(delta-2-Isopentenyl)adenosinehemihydrate	0.533689	[H]OC([H])([H])C1([H])OC([H])(N2C([H])=NC=3C(=NC([H])=NC32)N([H])C([H])([H])C([H])=C(C([H])([H])[H])C([H])([H])[H])C([H])(O[H])C1([H])O[H]	C15H21N5O4	Pseudoalkaloids	Purine alkaloids	Alkaloids	2844.05	2345.29	2406.7	3107.32	865103	641120	1235435	823991	1020105	6119.7	1186610	308.824	134715	121694	4958.36	126188	47556.9	7068.47	11593.5	32083.7
89	88	112.117	9.258	"2-Butenedioic acid (E)-, bis(2-ethylhexyl) ester"	0.704768						2075.82	5286.07	5218.98	5425.28	2484727	847872	2040801	1756382	799941	119741	959168	57743.9	656869	499302	576.31	88602.4	19651.6	6304.84	10618.8	21290.9
90	89	227.2	9.283	DIMETHYL DODECANEDIOATE	0.697896	[H]C([H])([H])OC(=O)C([H])([H])C([H])([H])C([H])([H])C([H])([H])C([H])([H])C([H])([H])C([H])([H])C([H])([H])C([H])([H])C([H])([H])C(=O)OC([H])([H])[H]	C14H26O4	Fatty esters	Wax monoesters	Fatty acids	8222.14	5397.4	4644.56	5755.28	95791.2	74771	16241.4	51668	39633.8	44683.8	97661	98351.6	581291	535644	23255.4	795917	213083	33287.3	45441.6	145665
91	90	147.08	9.389	Malonic acid	0.851683	[H]OC(=O)C([H])([H])C(=O)O[H]	C3H4O4	Fatty Acids and Conjugates	Dicarboxylic acids	Fatty acids	3552145	5010031	4454763	4373018	2420601	2694768	1710332	1963175	2043864	1928643	2214498	1629339	2743013	1769132	264516	1900750	5054570	3788208	3615745	3576652
92	91	194.1	9.438	Isonicotinic acid	0.647342	[H]OC(=O)C=1C([H])=C([H])N=C([H])C1[H]	C6H5NO2	Nicotinic acid alkaloids	Pyridine alkaloids	Alkaloids	1369.82	2101.76	1816.3	1840.45	18160.3	16859.8	16253	12294	3983.06	29934.1	12612.2	7071.88	62568.5	55550.8	3577.77	81234.6	384147	307784	370563	437510
93	92	132.1	9.443	TRIMETHYLSILYL PALMITATE	0.775755	[H]C([H])([H])C([H])([H])C([H])([H])C([H])([H])C([H])([H])C([H])([H])C([H])([H])C([H])([H])C([H])([H])C([H])([H])C([H])([H])C([H])([H])C([H])([H])C([H])([H])C([H])([H])C(=O)O[Si](C([H])([H])[H])(C([H])([H])[H])C([H])([H])[H]	C19H40O2Si			Fatty acids	57708.8	75983.7	65442.5	68647.8	52814.5	1032.74	33560.7	46356	46779	14710.8	52610.4	2319.42	2923107	2674558	297.428	23654.4	79504.8	68507.9	59251.1	61437.2
94	93	110.05	9.493	pyrophosphate	0.721951						13456	12791.9	10865.4	3482.59	272.728	80655.9	1016.47	386.238	2293.16	2192923	989.247	806470	9170.58	183.671	895.711	308.465	65523.6	203.615	683.927	3850.72
95	94	157.1	9.499	L-Arginine	0.59976	[H]N=C(N([H])[H])N([H])C([H])([H])C([H])([H])C([H])([H])C([H])(N([H])[H])C(=O)O[H]	C6H14N4O2	Small peptides	Aminoacids	Amino acids and Peptides	180.262	1.92188	349.319	278.024	15476.7	990.988	11546.5	4749.53	137.465	5319.01	565.404	5618.81	479563	656109	296.547	17331.7	1245.67	801.41	17001.1	25351.5
96	95	73.1	9.527	5-Hydoxytryptamine	0.768107	[H]OC=1C([H])=C([H])C=2N([H])C([H])=C(C2C1[H])C([H])([H])C([H])([H])N([H])[H]	C10H12N2O	Tryptophan alkaloids	Simple indole alkaloids	Alkaloids	248588	186539	208313	201561	258182	125385	129006	70291.7	220868	462699	201858	93824.8	162894	3352708	770482	3907219	242635	250846	605488	332068
97	96	179.064	9.571	Nicotinic acid	0.855632	[H]OC(=O)C=1C([H])=NC([H])=C([H])C1[H]	C6H5NO2	Nicotinic acid alkaloids	Pyridine alkaloids	Alkaloids	521101	618277	554203	574997	404270	355975	646244	583457	766975	374134	418232	349139	540445	409085	133284	306298	4207609	3127632	3830312	3300193
98	97	110.08	9.604	pyrophosphate	0.880965	[H]OP(=O)(O[H])OP(=O)(O[H])O[H]	H4O7P2			Carbohydrates	51787.8	43902.3	45528.1	42699.2	2829260	2111877	596199	1580797	11487600	10859040	13873100	6045131	71927.6	130310	34105.6	82579.2	149657	117796	35917.6	30737.5
99	98	228	9.644	Uridine	0.563118	[H]OC1=NC(=O)N(C([H])=C1[H])C2([H])OC([H])(C([H])([H])O[H])C([H])(O[H])C2([H])O[H]	C9H12N2O6	Nucleosides	Pyrimidine nucleos(t)ides	Carbohydrates	99881.2	65703.1	72396.3	67725.4	109789	112285	101975	107011	241490	281169	354175	166554	40074.1	32172.6	75161.7	118286	83388.8	69291.3	78238.5	83354.8
100	99	189.1	9.646	Urea	0.728829	[H]N=C(O[H])N([H])[H]	CH4N2O	Small peptides	Aminoacids	Amino acids and Peptides	2532.24	471.134	825.602	1299.81	8282.17	14425	11993	8154.05	3997.7	11978	5327.58	13413.2	979158	1244.59	16894.8	524171	1354294	1031056	1307980	5304.09
101	100	158.2	9.656	L-Leucine	0.95138	[H]OC(=O)C([H])(N([H])[H])C([H])([H])C([H])(C([H])([H])[H])C([H])([H])[H]	C6H13NO2	Small peptides	Aminoacids	Amino acids and Peptides	7790.16	7313.07	8084.57	6745.32	46663.1	59805.4	37935.4	46952.4	24069.4	9268.08	50057.4	149742	17474230	19177470	10426.8	51927.1	21510.5	22485.6	33606.1	44804.9
102	101	299.2	9.718	Phosphoric acid	0.86531	[H]OP(=O)(O[H])O[H]	H3O4P			Carbohydrates	76.2803	564.824	159.146	122.727	1152.57	9736.4	3808.45	663.126	32.0785	2431.82	6700.12	6165.33	44799880	38889700	3330.68	3855.92	916.844	1153.63	10107.2	5446.02
103	102	300.2	9.718	Phosphoric acid	0.63033	[H]OP(=O)(O[H])O[H]	H3O4P			Carbohydrates	248.095	413.566	404.231	99.0907	584.789	3746.83	2252.28	306.866	1255.76	643.834	1178.06	493.096	17498360	15736010	0	337.283	483.749	381.119	373.466	1792.73
104	103	73.1	9.727	TRIMETHYLSILYL PALMITATE	0.815386	[H]C([H])([H])C([H])([H])C([H])([H])C([H])([H])C([H])([H])C([H])([H])C([H])([H])C([H])([H])C([H])([H])C([H])([H])C([H])([H])C([H])([H])C([H])([H])C([H])([H])C([H])([H])C(=O)O[Si](C([H])([H])[H])(C([H])([H])[H])C([H])([H])[H]	C19H40O2Si			Fatty acids	10777270	8544611	9605862	9329603	1263113	5688201	868500	999135	710262	2655707	955080	8284483	58023.2	2189138	1562736	2691928	7682446	9007829	8019529	2330866
105	104	75.1	9.743	Maleic acid	0.565101	[H]OC(=O)C([H])=C([H])C(=O)O[H]	C4H4O4	Fatty Acids and Conjugates	Dicarboxylic acids	Fatty acids	2120062	1612370	1620883	1666670	1125192	1541472	1309412	1779950	4548891	709520	195080	2321002	36388.5	7808.9	577526	1051386	1285325	1848665	1634470	937871
106	105	201.12	9.755	16-METHYLOCTADECANOIC ACID TRIMETHYLSILYLESTER	0.791541	[H]C([H])([H])C([H])([H])C([H])(C([H])([H])[H])C([H])([H])C([H])([H])C([H])([H])C([H])([H])C([H])([H])C([H])([H])C([H])([H])C([H])([H])C([H])([H])C([H])([H])C([H])([H])C([H])([H])C([H])([H])C([H])([H])C(=O)O[Si](C([H])([H])[H])(C([H])([H])[H])C([H])([H])[H]	C22H46O2Si			Fatty acids	530924	584729	483630	540033	177776	177144	425963	337367	466923	212630	146158	248586	51388.4	30119.4	75828.9	57919.5	230399	410307	282973	222474
107	106	158.2	9.762	L-Norleucine	0.842725	[H]OC(=O)C([H])(N([H])[H])C([H])([H])C([H])([H])C([H])([H])C([H])([H])[H]	C6H13NO2	Fatty Acids and Conjugates|Small peptides	Amino fatty acids|Aminoacids	Amino acids and Peptides|Fatty acids	790834	657142	757890	729505	24473.7	73220.8	30953.7	24101.3	72596.6	42803.2	50057.4	152449	3005532	981418	34858.2	29139970	583914	589642	408387	47051.2
108	107	73.0333	9.771	METHYL LAURATE	0.69651	[H]C([H])([H])OC(=O)C([H])([H])C([H])([H])C([H])([H])C([H])([H])C([H])([H])C([H])([H])C([H])([H])C([H])([H])C([H])([H])C([H])([H])C([H])([H])[H]	C13H26O2	Fatty esters	Wax monoesters	Fatty acids	10597960	8282906	9325454	9050565	3232366	2753907	6087919	5862655	15967680	1960061	13261970	8193091	40623.4	2038078	2101336	4778053	7682446	8827608	7415197	8135184
109	108	110.013	9.772	adipamide	0.54774	[H]N=C(O[H])C([H])([H])C([H])([H])C([H])([H])C([H])([H])C(=N[H])O[H]	C6H12N2O2				3082303	1180473	1588645	1481195	80314.8	513576	47234.8	119030	116908	363045	99174.4	251180	79208.6	39250.3	72650.2	65006.4	980677	2184309	2355917	2498053
110	109	299.15	9.788	Phosphoric acid	0.927744	[H]OP(=O)(O[H])O[H]	H3O4P			Carbohydrates	152.384	564.824	0	122.727	41176.7	4918.7	58745.7	65668.8	1298.28	4228.92	6257.33	4153.59	6121810	65241450	2101.07	48177240	2098899	1624831	1813.56	1424.76
111	110	218.2	9.793	L-Norleucine	0.778403	[H]OC(=O)C([H])(N([H])[H])C([H])([H])C([H])([H])C([H])([H])C([H])([H])[H]	C6H13NO2	Fatty Acids and Conjugates|Small peptides	Amino fatty acids|Aminoacids	Amino acids and Peptides|Fatty acids	1493.07	760.172	637.203	164.679	11014.4	54052.2	15283.3	21585	12850.5	133928	11272.2	20496.1	1429902	5234500	719.932	20897.7	2485.93	480.862	467.53	429.087
112	111	132.1	9.807	TRIMETHYLSILYL PALMITATE	0.790265	[H]C([H])([H])C([H])([H])C([H])([H])C([H])([H])C([H])([H])C([H])([H])C([H])([H])C([H])([H])C([H])([H])C([H])([H])C([H])([H])C([H])([H])C([H])([H])C([H])([H])C([H])([H])C(=O)O[Si](C([H])([H])[H])(C([H])([H])[H])C([H])([H])[H]	C19H40O2Si			Fatty acids	160931	165834	140831	157251	3356854	5675270	4706528	4464645	12013520	3339017	11766290	6296025	1331952	965028	9900.34	1295467	465.96	26217.1	27325.5	241433
113	112	157.15	9.821	2-(3-CHLOROPROPIONYL)-5,7-DIMETHYL-1,2,3,4-TETRAHYDROPYRIMIDO(1,6-A)INDOLE	0.702657	[H]C1=C([H])C2=C(C([H])=C1C([H])([H])[H])C(=C3N2C([H])([H])N(C(=O)C([H])([H])C([H])([H])Cl)C([H])([H])C3([H])[H])C([H])([H])[H]	C16H19ClN2O	Tryptophan alkaloids	Carbazole alkaloids	Alkaloids	5540472	4824925	5452109	219.229	35632.1	1873.02	38714.3	42434.5	37444.4	636716	19995.6	1778.56	0	0	1461.25	0	10866.8	4361839	2603902	4716722
114	113	147.1	9.876	glycerol	0.884688	[H]OC([H])([H])C([H])(O[H])C([H])([H])O[H]	C3H8O3				84333.3	48649.2	113491	92507.3	22202.8	773045	873412	785879	2217947	1298014	2054110	914516	16866910	13710360	7016562	19922120	770917	574654	608424	576142
115	114	174.1	9.88	Harmaline	0.642062	[H]C1=C([H])C=2C(=NC3=C(N([H])C([H])([H])C([H])([H])C32)C([H])([H])[H])C([H])=C1OC([H])([H])[H]	C13H14N2O	Tryptophan alkaloids	Carboline alkaloids	Alkaloids	6022.51	2763.09	5131.99	21171	880221	897892	642585	838263	376434	720211	815872	922283	2056666	2848155	235651	1498501	1187559	1226360	1477347	1153529
116	115	299.15	9.893	Phosphoric acid	0.884109	[H]OP(=O)(O[H])O[H]	H3O4P			Carbohydrates	0	61.9266	0	0	372209	25420710	35645.5	67362	1298.28	20143300	47257.5	19410240	2358069	4794615	1495.17	5439818	3397718	1337441	526.019	251.533
117	116	85.0667	9.948	3-(2-(Diethylamino)ethyl)-7-hydroxy-4-methylcoumarin	0.583075						5432.72	5392.58	5226.77	4330.64	1213561	980542	39570.1	722087	1394984	588812	932054	399006	637663	621188	160168	594693	194184	248521	308549	15311.6
118	117	158.2	9.984	L-Leucine	0.93609	[H]OC(=O)C([H])(N([H])[H])C([H])([H])C([H])(C([H])([H])[H])C([H])([H])[H]	C6H13NO2	Small peptides	Aminoacids	Amino acids and Peptides	2126.61	19263.8	10544	16895.9	43146180	70431970	44830550	43663590	40799160	66723720	40046190	56886650	8503535	8588552	32776220	31736060	4645548	3289407	1534543	1834593
119	118	159.183	9.993	L-Isoleucine	0.729143	[H]OC(=O)C([H])(N([H])[H])C([H])(C([H])([H])[H])C([H])([H])C([H])([H])[H]	C6H13NO2	Small peptides	Aminoacids	Amino acids and Peptides	7053.57	5526.51	4589.68	4685.89	19740780	20819980	20750590	20151530	17954980	17057700	17321930	16918210	7224811	3787260	12538970	22186670	818861	563938	293065	344116
120	119	205.1	9.996	D-Galactosamine	0.705774	[H]OC([H])([H])C1([H])OC([H])(O[H])C([H])(N([H])[H])C([H])(O[H])C1([H])O[H]	C6H13NO5	Aminosugars and aminoglycosides	Aminosugars	Carbohydrates	36502.2	29058.3	28613	27617.2	5738417	6542981	4840744	3922815	6451104	6810932	6526033	6680408	10923250	11985420	3985112	5955428	6968732	4397853	5211724	5355612
121	120	301.1	10.032	Phosphoric acid	0.90227	[H]OP(=O)(O[H])O[H]	H3O4P			Carbohydrates	10367.2	8098.22	6485.1	6748.94	21800390	17916530	19009970	23467330	19624390	13672520	12905120	21582480	12208760	12345020	8443226	12788540	9575345	14704180	16602430	16724890
122	121	299.18	10.047	Phosphoric acid	0.785812	[H]OP(=O)(O[H])O[H]	H3O4P			Carbohydrates	73230.8	56126.7	918.111	52430.4	41586030	35357960	41805450	42363960	30107320	36308360	41461410	84546180	44284260	38915640	29379840	121710	33686570	46234560	50894870	52408670
123	122	157.1	10.082	Bis(diethyldithiocarbamato)copper	0.575798						3158.09	1958.7	1635.76	707.135	355534	459679	164076	249945	330185	40110.4	367748	37378.6	0	0	5272.8	0	10424.1	2362.69	3237.99	5445.72
124	123	314.1	10.087	Phosphoric acid	0.843208	[H]OP(=O)(O[H])O[H]	H3O4P			Carbohydrates	0	59.7642	0	0	25143360	23810480	20811620	22804810	22377150	4259505	25021110	31782760	11471910	11413050	5632.58	12206040	357.486	17228300	19368000	19670990
125	124	211	10.09	Phosphoric acid	0.930731	[H]OP(=O)(O[H])O[H]	H3O4P			Carbohydrates	1850.52	606.639	1169.68	104857	13932550	10523600	12347890	12723200	10660940	8136703	13755510	8232268	9264097	7331675	3699.2	7180241	3744918	6143496	6672212	7001531
126	125	207.1	10.1	TITLE=Fiehn VocBinbase Bin #502	0.64906						5646.63	11000.7	3911.05	11417.2	9665238	8839535	10150980	10441310	9190342	7388989	9649328	11193810	4498063	5453596	2931.2	4264266	4162360	5769175	6507956	6604251
127	126	73.1	10.125	Phenylhydrazine	0.700207	[H]N([H])N([H])C=1C([H])=C([H])C([H])=C([H])C1[H]	C6H8N2			Alkaloids	244230	2704823	74322.7	43660.1	42635240	23753150	9095863	43658880	9407800	31463130	47480420	35122200	2532076	5890521	500.253	6547820	112176	25371900	29306180	15998190
128	127	73	10.155	PROMETHAZINE	0.805798	[H]C=1C([H])=C([H])C2=C(SC=3C([H])=C([H])C([H])=C([H])C3N2C([H])([H])C([H])(N(C([H])([H])[H])C([H])([H])[H])C([H])([H])[H])C1[H]	C17H20N2S	Tryptophan alkaloids	Simple indole alkaloids	Alkaloids	244230	2663458	375648	1315148	44382480	24323830	7760085	18014610	8429378	2919124	8509397	36772780	11014.7	11578.8	23181	35652.6	1278230	603555	254091	147342
129	128	299.1	10.181	Phosphoric acid	0.94105	[H]OP(=O)(O[H])O[H]	H3O4P			Carbohydrates	716.497	110.342	272.35	0	2087853	1759454	4036242	3362223	2783214	23392650	3029387	7927.48	47478700	20453410	775.574	45449260	95.8921	700.605	55.5309	46051.8
130	129	180.1	10.212	Nicotinic acid	0.790468	[H]OC(=O)C=1C([H])=NC([H])=C([H])C1[H]	C6H5NO2	Nicotinic acid alkaloids	Pyridine alkaloids	Alkaloids	28715	37533.7	33704.9	37440.5	205609	165068	239702	212691	1337.16	134860	299.522	117441	4362.12	521707	86717.1	442781	382254	316767	467502	402711
131	130	107.1	10.231	L-Arginine	0.545255	[H]N=C(N([H])[H])N([H])C([H])([H])C([H])([H])C([H])([H])C([H])(N([H])[H])C(=O)O[H]	C6H14N4O2	Small peptides	Aminoacids	Amino acids and Peptides	8122.68	9834.73	6304.64	10703.2	8353.44	183.946	68720.5	41686.8	6564.98	1648814	7305.49	1344.7	563757	663600	7452.21	2420172	807967	342943	15006.4	13167
132	131	157.1	10.263	1-ETHYL-2,2,6,6-TETRAMETHYL-2,6-DISILAPIPERIDINE	0.658764	[H]C([H])([H])C([H])([H])N1[Si](C([H])([H])[H])(C([H])([H])[H])C([H])([H])C([H])([H])C([H])([H])[Si]1(C([H])([H])[H])C([H])([H])[H]	C9H23NSi2			Alkaloids	6216.9	2681.8	6180.39	3228.8	269487	0	593818	92348.5	559700	0	127326	0	0	0	0	0	18.8672	9805.76	7730.98	9407.2
133	132	158.2	10.268	beta-Cyano-L-Alanine	0.626344	[H]OC(=O)C([H])(N([H])[H])C([H])([H])C#N	C4H9NO2	Small peptides	Aminoacids	Amino acids and Peptides	1754.26	15932.7	9891.32	12685	185521	41824080	95527.5	33714	354051	40605940	70914.6	35709630	11764810	78306870	19456900	76498140	4014835	2717256	1769158	1511782
134	133	75.1	10.29	Diethanolamine	0.775266	[H]OC([H])([H])C([H])([H])N([H])C([H])([H])C([H])([H])O[H]	C4H11NO2			Alkaloids	151534	166660	277400	187418	3297340	2027323	3709100	3552422	3229532	2151560	2946175	2552772	6365711	2205371	1924062	6283405	17138250	16129920	16816430	18559130
135	134	180.1	10.297	4-Aminobutyric acid	0.528883	[H]OC(=O)C([H])([H])C([H])([H])C([H])([H])N([H])[H]	C4H9NO2	Small peptides	Aminoacids	Amino acids and Peptides	901.928	647.332	882.342	5769.8	199217	166154	229221	202829	196021	152959	205386	14216.1	557735	544411	491.573	364109	1208.98	1222.55	4483.32	5062.36
136	135	158.2	10.32	L-Isoleucine	0.869584	[H]OC(=O)C([H])(N([H])[H])C([H])(C([H])([H])[H])C([H])([H])C([H])([H])[H]	C6H13NO2	Small peptides	Aminoacids	Amino acids and Peptides	2357.83	18290.9	10085.1	13608.1	27812730	41712970	29852440	27364190	27377070	37593000	26161580	35398490	78119960	78128240	3248.67	75353630	4019884	2745834	1774952	1509611
137	136	147.1	10.37	citraconic acid	0.818687	[H]OC(=O)C([H])=C(C(=O)O[H])C([H])([H])[H]	C5H6O4	Fatty Acids and Conjugates	Dicarboxylic acids	Fatty acids	1525970	1218031	1389734	1344298	7810184	3211264	8302442	8463693	6580935	10757320	6212923	21118350	29301200	32254460	62109.7	4490443	930965	141984	117635	64952.5
138	137	142.144	10.372	L-Proline	0.941682	[H]OC(=O)C1([H])N([H])C([H])([H])C([H])([H])C1([H])[H]	C5H9NO2	Small peptides	Aminoacids|Dipeptides	Amino acids and Peptides	2252880	1806404	1969464	1926388	20026650	22760470	19420820	23255220	14546560	18627160	14309110	17633270	16020920	14900870	128080	19940810	1799484	1945858	1927792	1945047
139	138	285	10.382	"N-Methyltrifluoroacetamide, TMS derivative"	0.658647						341019	121473	221546	185101	37900.2	41272.2	36047.1	34834.7	3397.11	104622	108678	58784	6256.89	4612.91	818.098	10984.3	726.281	146515	168363	176872
140	139	199.15	10.428	OCTANEDIOIC ACID BIS(TRIMETHYLSILYL) ESTER	0.633554	[H]C([H])([H])[Si](OC(=O)C([H])([H])C([H])([H])C([H])([H])C([H])([H])C([H])([H])C([H])([H])C(=O)O[Si](C([H])([H])[H])(C([H])([H])[H])C([H])([H])[H])(C([H])([H])[H])C([H])([H])[H]	C14H30O4Si2			Alkaloids	671218	497832	557069	573210	614662	567772	612580	654320	651875	508917	705672	339538	311851	306989	35037.9	304746	534141	511155	525918	539551
141	140	174.12	10.448	gamma-Amino-n-butyric acid	0.789438	[H]OC(=O)C([H])([H])C([H])([H])C([H])([H])N([H])[H]	C4H9NO2	Small peptides	Aminoacids	Amino acids and Peptides	697121	553775	613315	592692	17691280	20595930	18578780	22548380	20742890	22757800	22071090	19391820	33935830	44171500	1863628	43748870	1019802	1801249	1776639	1665998
142	141	256.14	10.463	Probenecid	0.614219						16766080	13028390	14233340	13862300	15249800	14622510	15362080	13787290	13165280	13886980	12949540	8205000	10605840	10185670	869.357	9785852	14220300	13859220	14651990	15079850
143	142	174.178	10.496	Glycine	0.828497	[H]OC(=O)C([H])([H])N([H])[H]	C2H5NO2	Small peptides	Aminoacids	Amino acids and Peptides	1660.74	2029.49	2747.81	2780.09	17665580	20274640	18571610	22544480	20641750	21242970	21730370	19681090	17496020	34253960	2860.61	32347300	13203	1781287	1776985	1666095
144	143	147.1	10.539	Succinic acid	0.89213	[H]OC(=O)C([H])([H])C([H])([H])C(=O)O[H]	C4H6O4	Fatty Acids and Conjugates	Dicarboxylic acids	Fatty acids	34597.2	87341.5	139764	27801.6	41297160	37147640	39379000	48759140	55979600	35727620	57585800	40355810	15995270	15012180	8709.58	18620860	95611.5	7177383	7224682	4994316
145	144	73	10.545	TITLE=Fiehn VocBinbase Bin #1406	0.837071						227594	469012	835314	193630	40354350	34167470	40234860	45561850	50759890	30141880	49098220	30639150	19727210	22190190	145258	748332	480881	420596	77374.5	387263
146	145	74	10.572	13-METHYLTETRADECANOIC ACID METHYL ESTER	0.863249	[H]C([H])([H])OC(=O)C([H])([H])C([H])([H])C([H])([H])C([H])([H])C([H])([H])C([H])([H])C([H])([H])C([H])([H])C([H])([H])C([H])([H])C([H])([H])C([H])(C([H])([H])[H])C([H])([H])[H]	C16H32O2	Fatty esters	Wax monoesters	Fatty acids	18668.1	58511	104607	19284350	5929522	5073904	5941350	7015176	8151624	6725613	7685729	6772614	2419379	2701808	26927.7	2516901	39926.8	3137.55	91168.7	33090.7
147	146	75	10.595	"Silane, (1-cyclohexen-1-yloxy)trimethyl-"	0.813307						270951	38519	36454.2	2773629	18741770	19172200	18540420	19204720	23681520	171034	22136810	177184	4011927	157736	162436	451835	121118	244174	254788	240468
148	147	188.143	10.678	Hypotaurine	0.794208	[H]OS(=O)C([H])([H])C([H])([H])N([H])[H]	C2H7NO2S	Small peptides	Aminoacids	Amino acids and Peptides	2527.22	1316.57	1757.15	1855.23	774112	1267164	826927	2169280	1184862	780208	1342263	829533	0	55943.9	650.708	0	9097.84	6389.65	7443.6	7182.73
149	148	69.1	10.801	"L-Proline, N-(cyclohexanecarbonyl)-, pentyl ester"	0.706649						302849	219818	257055	229594	27083.7	572781	23440.2	24507.7	69551.5	100501	20496.2	99280.4	1160463	1369344	97237.9	1240846	336459	302909	325461	55374.9
150	149	147.1	10.809	DL-2,3-BIS(TRIMETHYLSILYL)OXY-PROPIONIC ACID TRIMETHYLSILYL ESTER	0.772687	[H]C([H])([H])[Si](OC(=O)C([H])(O[Si](C([H])([H])[H])(C([H])([H])[H])C([H])([H])[H])C([H])([H])O[Si](C([H])([H])[H])(C([H])([H])[H])C([H])([H])[H])(C([H])([H])[H])C([H])([H])[H]	C12H30O4Si3			Alkaloids	104973	106719	110160	98255.7	1339672	1334667	1374457	1813923	5236183	4685365	5199343	3924705	1557151	1405250	189613	1143706	1871508	1788714	1946272	1719806
151	150	215.1	10.824	1-ETHYL-1,3,3-TRIMETHYL-5-(1-METHYL-3-PROPANAL)INDAN	0.580656	[H]C=1C([H])=C2C(=C([H])C1C([H])(C([H])([H])[H])C([H])([H])C([H])=O)C(C([H])([H])[H])(C([H])([H])[H])C([H])([H])C2(C([H])([H])[H])C([H])([H])C([H])([H])[H]	C18H26O	Sesquiterpenoids	Botryane sesquiterpenoids	Terpenoids	1083.1	1097.29	926.972	1353.03	298995	187654	417979	220356	750637	230691	198092	252538	109514	102169	2144.39	143396	47563.5	40465.3	33167.8	30105.1
152	151	184.1	10.858	TRANS-1-TRIETHYLSILYL-2-TRIMETHYLSILYLETHYLENE	0.651539	[H]C(=C([H])[Si](C([H])([H])C([H])([H])[H])(C([H])([H])C([H])([H])[H])C([H])([H])C([H])([H])[H])[Si](C([H])([H])[H])(C([H])([H])[H])C([H])([H])[H]	C11H26Si2				2670371	1718697	2028482	1811888	2718306	2717763	2473157	2488437	2061421	2147741	2454285	1257305	1366950	1271966	150070	1186700	2404543	2298296	2589655	2879249
153	152	241.1	10.891	Uracil	0.753674	[H]OC1=NC([H])=C([H])C(O[H])=N1	C4H4N2O2	Nicotinic acid alkaloids	Pyridine alkaloids	Alkaloids	23191.6	26464.9	26578.5	26792.7	4282279	3843891	4221686	3715936	5243115	3851584	5245388	3334891	5927840	5078539	817625	5590443	2248918	1884115	2082182	2570702
154	153	245.1	10.927	Fumaric acid	0.734976	[H]OC(=O)C([H])=C([H])C(=O)O[H]	C4H4O4	Fatty Acids and Conjugates	Dicarboxylic acids	Fatty acids	12577.8	9790.51	9484.14	10127.8	3168856	4097101	2880909	3731361	17141840	14173320	18242000	12449470	3884721	4828741	140350	4550896	20934.3	442399	420938	591836
155	154	235.1	10.974	3-TRIMETHYLSILYL-2-TRIMETHYLSILOXYPROPENE	0.716006	[H]C([H])=C(O[Si](C([H])([H])[H])(C([H])([H])[H])C([H])([H])[H])C([H])([H])[Si](C([H])([H])[H])(C([H])([H])[H])C([H])([H])[H]	C9H22OSi2			Alkaloids	359.201	210.912	0	65.3098	107237	108141	104639	115748	83229.3	63796.6	99184.1	53381.8	770856	825216	39433.9	805044	6960.98	14339.6	16096.7	23140.4
156	155	271.2	11.037	DL-a,d-Diaminopimelic acid	0.543663	[H]OC(=O)C([H])(N([H])[H])C([H])([H])C([H])([H])C([H])([H])C([H])(N([H])[H])C(=O)O[H]	C7H14N2O4	Small peptides	Aminoacids	Amino acids and Peptides	268.163	329.921	364.823	87.9897	75012.1	89959.5	91888.5	86152.6	62272.2	99100.5	73152.2	72987.3	870656	731331	96153	845026	29036.2	20274.1	18851.2	23389.9
157	156	73	11.064	14-METHYLHEXADECANOIC ACID TRIMETHYLSILYLESTER	0.837844	[H]C([H])([H])C([H])([H])C([H])(C([H])([H])[H])C([H])([H])C([H])([H])C([H])([H])C([H])([H])C([H])([H])C([H])([H])C([H])([H])C([H])([H])C([H])([H])C([H])([H])C([H])([H])C([H])([H])C(=O)O[Si](C([H])([H])[H])(C([H])([H])[H])C([H])([H])[H]	C20H42O2Si			Fatty acids	623895	615090	520639	657068	1137317	631841	2085924	1056797	2957309	1621690	1798920	1715679	3285441	5380978	315137	6165946	2114347	1726129	1819532	1908070
158	157	207.188	11.086	TITLE=Fiehn VocBinbase Bin #196	0.768223						34159.5	12250.9	12518.9	15137.6	4543813	3034616	6997927	1393437	10340830	5264689	8277247	8720416	126464	142181	7957.96	183990	45228.9	53282.1	38816.7	36427.6
159	158	257.2	11.129	5-(p-Aminophenyl)-4-(1-naphthyl)-2-thiazolamine	0.589378						1265.81	1096.92	907.447	407.197	66805	51437.4	31462.8	112790	121178	120965	129684	45861.4	768474	727056	3759.83	1039.85	7212.37	3328.55	4640.85	3912.58
160	159	241.1	11.14	Uracil	0.723642	[H]OC1=NC([H])=C([H])C(O[H])=N1	C4H4N2O2	Nicotinic acid alkaloids	Pyridine alkaloids	Alkaloids	4848.87	5254.35	4747.75	4145.92	1110138	854383	533866	1958771	1973051	1885457	1800948	597934	423168	400590	29245.3	407970	8529.08	37816.7	41578.7	37268.4
161	160	204.2	11.22	TRIMETHYLSILYLSERINE	0.822252	[H]N(C([H])(C(=O)O[Si](C([H])([H])[H])(C([H])([H])[H])C([H])([H])[H])C([H])([H])O[Si](C([H])([H])[H])(C([H])([H])[H])C([H])([H])[H])[Si](C([H])([H])[H])(C([H])([H])[H])C([H])([H])[H]	C12H31NO3Si3	Tyrosine alkaloids	Phenylethylamines	Alkaloids	19257.2	3751.46	3606.59	4055.79	30640110	34432990	29643090	34414770	41312910	47324850	42365110	46462380	42373210	41034980	12720410	44952750	2082761	1582776	1553652	1646888
162	161	156.178	11.25	Glutathione disulfide	0.600726	[H]OC(=O)C([H])([H])N=C(O[H])C([H])(N=C(O[H])C([H])([H])C([H])([H])C([H])(N([H])[H])C(=O)O[H])C([H])([H])SSC([H])([H])C([H])(N=C(O[H])C([H])([H])C([H])([H])C([H])(N([H])[H])C(=O)O[H])C(O[H])=NC([H])([H])C(=O)O[H]	C20H32N6O12S2	Small peptides	Aminoacids	Amino acids and Peptides	3888.52	6914.86	5381.66	5761.44	829530	762713	1092267	1121795	299692	381596	265816	355200	584149	836762	242022	1145874	8173193	1345252	1664279	2242433
163	162	73.1	11.251	DECANEDIOIC ACID BIS(TRIMETHYLSILYL) ESTER	0.59853	[H]C([H])([H])[Si](OC(=O)C([H])([H])C([H])([H])C([H])([H])C([H])([H])C([H])([H])C([H])([H])C([H])([H])C([H])([H])C(=O)O[Si](C([H])([H])[H])(C([H])([H])[H])C([H])([H])[H])(C([H])([H])[H])C([H])([H])[H]	C16H34O4Si2			Alkaloids	946240	1419804	1175975	1338003	23731250	20768430	24398340	28358500	34154880	1951614	32532460	1506585	13065620	652793	4152.87	1420382	1626583	2059347	1782870	1709230
164	163	255.175	11.271	Thymine	0.638823	[H]OC1=NC([H])=C(C(O[H])=N1)C([H])([H])[H]	C5H6N2O2	Nicotinic acid alkaloids	Pyridine alkaloids	Alkaloids	6480	6384.89	5057.77	6419.42	201797	179086	155285	194463	225354	283821	315248	188267	1518671	1313637	163632	2227070	295956	105898	92914.9	160220
165	164	156.1	11.282	(-)-Shikimic acid	0.578363	[H]OC(=O)C1=C([H])C([H])(O[H])C([H])(O[H])C([H])(O[H])C1([H])[H]	C7H10O5	Phenolic acids (C6-C1)	Shikimic acids and derivatives	Shikimates and Phenylpropanoids	3888.52	6914.86	5381.66	5761.44	830280	786970	1095695	1124203	293886	7286.15	250434	1101.17	804846	988649	241276	2161052	8188638	3785.33	5744.38	4235.16
166	165	160.1	11.288	Ibuprofen	0.63474	[H]OC(=O)C([H])(C1=C([H])C([H])=C(C([H])=C1[H])C([H])([H])C([H])(C([H])([H])[H])C([H])([H])[H])C([H])([H])[H]	C13H18O2				20815.1	23181.5	22832.8	23109.8	209166	205081	194534	245372	289209	23188.8	287459	22437.7	1235094	1554308	429.851	684.461	24167.3	24065.6	28914.6	28099.2
167	166	269.2	11.318	ETHYLDIFLUORO(2,4,6-TRI-TERT-BUTYLPHENYL)SILANE	0.699738	[H]C=1C(=C([H])C(=C(C1C(C([H])([H])[H])(C([H])([H])[H])C([H])([H])[H])[Si](F)(F)C([H])([H])C([H])([H])[H])C(C([H])([H])[H])(C([H])([H])[H])C([H])([H])[H])C(C([H])([H])[H])(C([H])([H])[H])C([H])([H])[H]	C20H34F2Si				1594.03	3346.73	805.715	1076.18	149621	151338	160117	142949	86148.5	90303.8	117977	77243.4	1233547	1026386	107772	1472636	66990.8	15269.2	18898.7	42303.8
168	167	288.194	11.347	L-Serine	0.678001	[H]OC(=O)C([H])(N([H])[H])C([H])([H])O[H]	C3H7NO3	Small peptides	Aminoacids	Amino acids and Peptides	501491	761497	591737	702024	830571	1007758	739908	798893	574005	952030	776757	558529	617834	638466	50613.3	737256	1192246	950031	1045892	1001996
169	168	164.1	11.388	D-homoserine	0.590749	[H]OC(=O)C([H])(N([H])[H])C([H])([H])C([H])([H])O[H]	C4H9NO3	Small peptides	Aminoacids	Amino acids and Peptides	2314.91	1606.61	66.5601	261.433	273064	330709	198959	212989	391366	289840	369022	255183	6704.03	4549.76	411.885	1796.63	2753.92	194.834	3029.88	3406.36
170	169	269.2	11.456	ETHYLDIFLUORO(2,4,6-TRI-TERT-BUTYLPHENYL)SILANE	0.672107	[H]C=1C(=C([H])C(=C(C1C(C([H])([H])[H])(C([H])([H])[H])C([H])([H])[H])[Si](F)(F)C([H])([H])C([H])([H])[H])C(C([H])([H])[H])(C([H])([H])[H])C([H])([H])[H])C(C([H])([H])[H])(C([H])([H])[H])C([H])([H])[H]	C20H34F2Si				2167.6	2012.56	1720.74	1639.55	103000	104344	89777.9	103491	55822.3	45355	67600.1	43353.4	1140661	967004	86229	1287037	32958.5	18339.2	17604.5	28540.8
171	170	117.1	11.477	LACTIC ACID-DI-TMS	0.736097	[H]C([H])([H])C([H])(O[Si](C([H])([H])[H])(C([H])([H])[H])C([H])([H])[H])C(=O)O[Si](C([H])([H])[H])(C([H])([H])[H])C([H])([H])[H]	C9H22O3Si2			Alkaloids	18685.6	14203.2	3806.59	11854.7	765680	1117675	889323	932835	1012375	929993	1014600	461792	2851821	4997576	392167	4508621	91061.3	52775.5	64008.7	62167.7
172	171	257.191	11.496	Cobalt tris(acetylacetonate)	0.559113						6207.08	4559.55	2621.81	2594.06	581631	473864	592967	568918	643613	552551	747506	387669	3974603	3288860	372758	3370785	51868.3	26549.3	31136.4	63150.6
173	172	232.2	11.544	(Z)-3-METHYL-5-OXO-5-PHENYL-2-PENTENYLTRIMETHYLSILANE	0.730574	[H]C=1C([H])=C([H])C(=C([H])C1[H])C(=O)C([H])([H])C(=C([H])C([H])([H])[Si](C([H])([H])[H])(C([H])([H])[H])C([H])([H])[H])C([H])([H])[H]	C15H22OSi			Alkaloids	845.131	33.458	134.671	1317.84	254946	214143	218423	275127	314342	441639	344025	238752	405907	503620	96768.1	645089	28938.7	10719	11057.9	14345.8
174	173	218.2	11.591	threonine	0.745122	[H]OC(=O)C([H])(N([H])[H])C([H])(O[H])C([H])([H])[H]	C4H9NO3	Small peptides	Aminoacids	Amino acids and Peptides	52140.8	34252.5	37289.5	37541.9	17925480	19121590	18260540	19223700	21427780	23815660	22088680	20041440	26991470	26477230	5696131	29677180	1478703	1130822	1146177	1193924
175	174	174.161	11.671	Harmaline	0.900387	[H]C1=C([H])C=2C(=NC3=C(N([H])C([H])([H])C([H])([H])C32)C([H])([H])[H])C([H])=C1OC([H])([H])[H]	C13H14N2O	Tryptophan alkaloids	Carboline alkaloids	Alkaloids	13039520	13174870	13034370	13053090	12421950	13942700	11377530	11686240	10672250	14565230	12532480	8930700	9438208	9827732	913554	10404410	17552540	15047570	16081780	15173220
176	175	73.1	11.677	DL-2,3-Diaminopropionic acid	0.817466	[H]OC(=O)C([H])(N([H])[H])C([H])([H])N([H])[H]	C3H8N2O2	Small peptides	Aminoacids	Amino acids and Peptides	7009853	7198031	7157062	7147815	11029670	12519770	11465440	15760910	8683521	8563575	8696199	5639407	6690755	5473513	867800	6494719	7540621	8245375	9044331	7835884
177	176	131.1	11.706	1,3-DI-O-TRIMETHYLSILYL DECASPHINGANINE	0.750732	[H]N([H])C([H])(C([H])([H])O[Si](C([H])([H])[H])(C([H])([H])[H])C([H])([H])[H])C([H])(O[Si](C([H])([H])[H])(C([H])([H])[H])C([H])([H])[H])C([H])([H])C([H])([H])C([H])([H])C([H])([H])C([H])([H])C([H])([H])C([H])([H])[H]	C16H39NO2Si2			Alkaloids	439084	448085	441202	441921	7931821	9632538	8752950	14298850	4923099	4151286	4291383	2736421	63671.7	234076	37231.5	283354	551869	510469	605139	585638
178	177	147.1	11.723	PENTANEDIOIC ACID BIS(TRIMETHYLSILYL) ESTER	0.830034	[H]C([H])([H])[Si](OC(=O)C([H])([H])C([H])([H])C([H])([H])C(=O)O[Si](C([H])([H])[H])(C([H])([H])[H])C([H])([H])[H])(C([H])([H])[H])C([H])([H])[H]	C11H24O4Si2			Alkaloids	371805	540943	723729	645265	3566863	3980322	3580736	5437368	2452695	2555526	2840144	92304.1	2514640	1478279	59817.4	2744019	165809	1128736	1229363	993494
179	178	255.15	11.763	Thymine	0.714816	[H]OC1=NC([H])=C(C(O[H])=N1)C([H])([H])[H]	C5H6N2O2	Nicotinic acid alkaloids	Pyridine alkaloids	Alkaloids	9213.93	7657.62	7891.71	7979.85	160677	150558	147809	123002	216253	164150	281386	126448	755162	649209	57183.3	713624	614111	483997	540722	735878
180	179	145.088	11.783	OLEIC ACID TRIMETHYLSILYL ESTER	0.724722	[H]C(=C([H])C([H])([H])C([H])([H])C([H])([H])C([H])([H])C([H])([H])C([H])([H])C([H])([H])C([H])([H])[H])C([H])([H])C([H])([H])C([H])([H])C([H])([H])C([H])([H])C([H])([H])C([H])([H])C(=O)O[Si](C([H])([H])[H])(C([H])([H])[H])C([H])([H])[H]	C21H42O2Si			Fatty acids	1200137	1920261	2020808	2117950	243290	334120	123338	218194	142929	342122	184390	187342	959681	799394	7760.52	903925	442397	489102	388073	514137
181	180	154.143	11.794	"Threo-9,10-dihydroxyoctadecanoic acid"	0.637514						3220.09	4949.68	5323.59	3853.19	328898	353199	706230	675240	217734	136550	158738	142112	888366	509200	90110.2	1659964	66931.1	31835.3	50536.3	56286.5
182	181	104.1	11.828	"L-Methionine, ethyl ester"	0.697745						9065.75	13336.3	14913.2	15048.9	176400	330617	384937	389961	346302	466952	169059	2345087	2207939	19988570	334486	1909378	5029087	37760860	5580.76	122.769
183	182	103.122	11.886	D-(-)-Fructose	0.68124	[H]OC([H])([H])C1([H])OC(O[H])(C([H])([H])O[H])C([H])(O[H])C1([H])O[H]	C6H12O6	Saccharides	Monosaccharides	Carbohydrates	10374.4	11080.7	12988.7	10375.9	1253181	1322346	1616344	1468906	1198731	1019862	1298136	773412	5586030	5598332	743292	5377966	2288148	3851335	3208917	2776477
184	183	104.1	11.907	Hydrocinnamic acid	0.873732	[H]OC(=O)C([H])([H])C([H])([H])C=1C([H])=C([H])C([H])=C([H])C1[H]	C9H10O2			Shikimates and Phenylpropanoids	40301.3	51338.6	44628.2	48950.1	4608329	4284137	5173414	3863389	2791687	2636694	3875981	2147741	17230690	14998830	2451571	15957450	55897720	51565660	50218400	52949020
185	184	373.2	11.962	"2-Chloro-9,10-bis(phenylethynyl)anthracene"	0.576514						2200.87	0	0	57.4478	511128	436456	363981	529900	320761	374746	495496	238558	370898	187226	38899.8	311900	30650	47570.2	84686.6	49372.7
186	185	130	11.981	N-Methyl-DL-Alanine	0.798107	[H]OC(=O)C([H])(N([H])C([H])([H])[H])C([H])([H])[H]	C4H9NO2	Small peptides	Aminoacids	Amino acids and Peptides	1690824	420508	1021164	787580	249188	222226	354133	521734	1454450	1440978	972326	643606	226108	212448	114305	197294	252505	534161	454694	103375
187	186	218.2	12.015	"L-Proline, N-(5-bromovaleryl)-, hexyl ester"	0.647554						71181.8	54804.8	59946.3	57088.5	309585	314343	317483	320358	333174	268632	339513	277850	2300878	1653298	242732	2697269	196083	120168	132525	137407
188	187	258.2	12.027	"Phenol, 4-(triphenylmethyl)-"	0.591098						154773	40898.6	89224	71009.2	83033.8	76510.4	75209	81378.6	57943.1	60859.1	68785.4	71265.2	838718	735711	36899.9	822437	34253.1	23151	20570.8	33410.4
189	188	228.095	12.039	Uridine	0.705198	[H]OC1=NC(=O)N(C([H])=C1[H])C2([H])OC([H])(C([H])([H])O[H])C([H])(O[H])C2([H])O[H]	C9H12N2O6	Nucleosides	Pyrimidine nucleos(t)ides	Carbohydrates	883399	777282	788143	780699	1592972	1477031	1319247	1417044	1201343	1284464	1358697	745692	4073853	2987040	259248	4959465	993241	825736	867620	973164
190	189	174.159	12.056	beta-Alanine	0.823536	[H]OC(=O)C([H])([H])C([H])([H])N([H])[H]	C3H7NO2	Small peptides	Aminoacids	Amino acids and Peptides	2009315	1689485	1766903	1743705	2599947	2640292	2642507	2290854	2289334	2613379	2606053	1718166	1165305	1102361	173715	920852	2193649	3495555	3421974	3404789
191	190	158.2	12.109	L-Norleucine	0.880703	[H]OC(=O)C([H])(N([H])[H])C([H])([H])C([H])([H])C([H])([H])C([H])([H])[H]	C6H13NO2	Fatty Acids and Conjugates|Small peptides	Amino fatty acids|Aminoacids	Amino acids and Peptides|Fatty acids	34744.4	24277.4	24923.5	26842.1	312355	222093	289686	306238	180851	46745.7	206575	113955	2867331	2861260	116354	3210048	121693	8353.2	82891.7	110583
192	191	269.2	12.123	2,4,5-TRICHLOROPHENOXYACETIC ACID TRIMETHYLSILYL ESTER	0.614039	[H]C=1C(Cl)=C(Cl)C([H])=C(OC([H])([H])C(=O)O[Si](C([H])([H])[H])(C([H])([H])[H])C([H])([H])[H])C1Cl	C11H13Cl3O3Si			Alkaloids|Shikimates and Phenylpropanoids	2251.42	1525.88	1202.73	1387.55	10945.5	6187.26	4505.11	6159.91	2652.66	6412.85	9683.86	6752.31	321678	239092	13223.4	618976	10405.2	4093.22	4379.67	10473.5
193	192	73.1	12.134	DL-Homocysteine	0.71452	[H]OC(=O)C([H])(N([H])[H])C([H])([H])C([H])([H])S[H]	C4H9NO2S	Small peptides	Aminoacids	Amino acids and Peptides	11850.8	46356.5	10056.4	7860.65	638348	521281	498811	812087	694302	258553	531970	88421.5	2025050	2113625	213551	1690368	1956950	1915210	2055568	1869375
194	193	142.1	12.171	TETRABUTYLAMMONIUM IODIDE	0.68246	[I-].[H]C([H])([H])C([H])([H])C([H])([H])C([H])([H])[N+](C([H])([H])C([H])([H])C([H])([H])C([H])([H])[H])(C([H])([H])C([H])([H])C([H])([H])C([H])([H])[H])C([H])([H])C([H])([H])C([H])([H])C([H])([H])[H]					5494.91	3633.94	1562.2	3369.57	109664	96798.2	59302.2	91498.4	32444.8	58490.2	94271.8	130384	1008773	1270275	27345.5	1723115	132354	14477	24133.3	89888.3
195	194	158.2	12.227	L-Norleucine	0.768249	[H]OC(=O)C([H])(N([H])[H])C([H])([H])C([H])([H])C([H])([H])C([H])([H])[H]	C6H13NO2	Fatty Acids and Conjugates|Small peptides	Amino fatty acids|Aminoacids	Amino acids and Peptides|Fatty acids	7447.15	6476.1	3163.55	5973.91	442664	440018	483388	391917	412168	332380	486217	273236	4026907	4303097	162199	4937092	138599	89941.8	129080	178658
196	195	186.2	12.262	Methyl 3-(5-chloro-2-thienyl)-2-isoxazoline-5-carboxylate	0.742494						9176.65	10882.2	12987.7	10960.1	258843	339821	287063	179556	171798	271434	270690	120710	306186	311426	20331.8	294394	10001	138238	130472	210785
197	196	147.1	12.266	Succinic acid	0.806336	[H]OC(=O)C([H])([H])C([H])([H])C(=O)O[H]	C4H6O4	Fatty Acids and Conjugates	Dicarboxylic acids	Fatty acids	20802.7	73460.8	28855	64426	322252	276970	321851	271185	305586	164096	251802	83857.2	7149026	4731692	516074	3502320	16894.4	95403.4	100715	102986
198	197	243.1	12.271	METHYL 2-TRIMETHYLSILOXY-DODECANOATE	0.713639	[H]C([H])([H])OC(=O)C([H])(O[Si](C([H])([H])[H])(C([H])([H])[H])C([H])([H])[H])C([H])([H])C([H])([H])C([H])([H])C([H])([H])C([H])([H])C([H])([H])C([H])([H])C([H])([H])C([H])([H])C([H])([H])[H]	C16H34O3Si			Fatty acids	188781	206379	231245	255315	351169	301035	538814	463735	587154	353101	370328	278633	228346	287363	80144.9	153401	172690	305862	252184	211125
199	198	75.0556	12.342	Palmitic acid	0.863195	[H]OC(=O)C([H])([H])C([H])([H])C([H])([H])C([H])([H])C([H])([H])C([H])([H])C([H])([H])C([H])([H])C([H])([H])C([H])([H])C([H])([H])C([H])([H])C([H])([H])C([H])([H])C([H])([H])[H]	C16H32O2	Fatty Acids and Conjugates	Branched fatty acids|Unsaturated fatty acids	Fatty acids	434768	513040	434589	525576	887861	754041	1207219	720256	1320048	880679	778826	729792	1534206	1404054	86849.4	393648	459941	474417	392737	381282
200	199	174.1	12.374	N-OCTYLBIS(TRIMETHYLSILYL)AMINE	0.911112	[H]C([H])([H])C([H])([H])C([H])([H])C([H])([H])C([H])([H])C([H])([H])C([H])([H])C([H])([H])N([Si](C([H])([H])[H])(C([H])([H])[H])C([H])([H])[H])[Si](C([H])([H])[H])(C([H])([H])[H])C([H])([H])[H]	C14H35NSi2	Ornithine alkaloids	Polyamines	Alkaloids	515472	533013	504942	510165	600883	710106	519296	549723	503289	726874	607384	443696	473929	481882	40322.8	983566	754079	635164	729932	692552
201	200	247.2	12.408	(+)-pantothenate	0.646762	[H]OC(=NC([H])([H])C([H])([H])C(=O)[O-])C([H])(O[H])C(C([H])([H])[H])(C([H])([H])[H])C([H])([H])O[H]	C9H16NO5-				2312.74	57.0842	780.638	912.284	174808	185010	95516.9	405584	671937	611072	658206	452024	133185	90395.1	12382.8	137532	78989.9	53323.6	61685.9	64792.5
202	201	252.1	12.443	9,9-BIS(TRIMETHYLSILYL)-9-SILAFLUORENE	0.60806	[H]C=1C([H])=C([H])C2=C(C1[H])C=3C([H])=C([H])C([H])=C([H])C3[Si]2([Si](C([H])([H])[H])(C([H])([H])[H])C([H])([H])[H])[Si](C([H])([H])[H])(C([H])([H])[H])C([H])([H])[H]	C18H26Si3				5683.68	4150.92	6529.65	4660.98	976056	1086727	522467	1362273	1933987	2026185	2581228	1473423	15516.3	19546.5	2751.65	14134.4	31130	10789.7	11929.9	12995.6
203	202	128.1	12.458	Cystathionine	0.627082	[H]OC(=O)C([H])(N([H])[H])C([H])([H])SC([H])([H])C([H])([H])C([H])(N([H])[H])C(=O)O[H]	C7H14N2O4S	Small peptides	Aminoacids	Amino acids and Peptides	22078	4818.11	4247.51	4333.37	3354034	3059230	3246483	3506854	2833187	2506996	2585253	1978644	13685260	13272020	381045	13811950	317553	111722	106290	215952
204	203	184.1	12.471	DEOXYCORTICOSTERONE	0.529396	[H]OC([H])([H])C(=O)C1([H])C([H])([H])C([H])([H])C2([H])C3([H])C([H])([H])C([H])([H])C4=C([H])C(=O)C([H])([H])C([H])([H])C4(C([H])([H])[H])C3([H])C([H])([H])C([H])([H])C12C([H])([H])[H]	C21H30O3	Steroids	Pregnane steroids	Terpenoids	107622	42429.1	78777.1	65680	351646	350738	377406	307330	244420	282728	287602	189947	2466965	1839256	234401	2802128	149738	124176	135498	160800
205	204	205.175	12.485	Glycerol	0.843782	[H]OC([H])([H])C([H])(O[H])C([H])([H])O[H]	C3H8O3				10932	2323.12	5176.72	4967.6	477798	480359	501103	408524	556303	464012	665514	409100	270607	320740	24145.2	325587	20958	11082.6	10836	13579.3
206	205	174.119	12.497	Glycylglycine	0.840384	[H]OC(=O)C([H])([H])N=C(O[H])C([H])([H])N([H])[H]	C4H8N2O3	Small peptides	Dipeptides	Amino acids and Peptides	659797	519025	555528	541781	790434	795991	761379	724782	724811	768979	872419	551527	1274503	1553356	69253.5	1493436	729239	718697	763748	804763
207	206	350.2	12.515								69.4386	59.6797	0	0	32992.8	30339.3	14357.2	28278	17251.3	19990.5	29613.9	15275.2	350287	324478	12418.5	440972	39945.2	2668.18	4511.95	5418.29
208	207	71.1	12.517	"Dotriacontane, 1-iodo-"	0.798773						192.795	149.729	485.404	183.014	159324	514173	246890	123254	167714	261825	121292	146017	395451	353273	49122.8	397987	45181.2	76873.4	241939	151737
209	208	256.2	12.528	Uracil	0.764761	[H]OC1=NC([H])=C([H])C(O[H])=N1	C4H4N2O2	Nicotinic acid alkaloids	Pyridine alkaloids	Alkaloids	2661.16	1559.19	2455.12	2070.88	134280	118658	127304	91296.4	117189	85014.5	159330	210116	4844098	4191006	141478	5305281	18966.2	16535.3	20647.4	49508.6
210	209	147.1	12.577	trans-4-Hydroxy-L-proline	0.616141	[H]OC(=O)C1([H])N([H])C([H])([H])C([H])(O[H])C1([H])[H]	C5H9NO3	Small peptides	Aminoacids	Amino acids and Peptides	21757.9	43766.8	21595.2	41621.8	115619	128340	148967	151009	129520	394118	1299465	80674.5	30295710	25603390	4800139	28306450	374761	76703.1	91060	67955.8
211	210	89.1	12.589	Alpha-ketoisovaleric acid	0.587226	[H]OC(=O)C(=O)C([H])(C([H])([H])[H])C([H])([H])[H]	C5H8O3	Fatty Acids and Conjugates	Branched fatty acids	Fatty acids	10161.4	6230.13	7301.29	6809.83	136667	112437	160718	84676.9	347562	176408	328691	309346	53892	37623.5	11850.5	28649.2	42859.1	21373.1	29415.1	33296.5
212	211	184.1	12.614	TITLE=Fiehn VocBinbase Bin #1508	0.662652						8603.44	22409.7	9692.62	8374.87	338791	358911	286165	329302	872047	536419	853490	182413	1678593	1853878	33125.5	1054173	119938	17149.6	24979.7	45125.9
213	212	200.1	12.619	"Propionic acid, 3-iodo-, pentadecyl ester"	0.567119						209278	80110.5	202124	143207	1113426	1332234	671178	622132	299472	545623	723483	283403	660946	570262	149570	574924	2447294	331616	617955	856487
214	213	156.1	12.655	D-Glucose	0.602972	[H]OC([H])([H])C1([H])OC([H])(O[H])C([H])(O[H])C([H])(O[H])C1([H])O[H]	C6H12O6	Saccharides|Flavonoids	Disaccharides|Flavones|Monosaccharides|Polysaccharides	Carbohydrates|Shikimates and Phenylpropanoids	16169	4812.19	9174.38	6634.61	274429	229849	299493	366624	400967	575256	390157	537382	730196	789431	819.054	493525	264010	122153	143870	175216
215	214	218.175	12.661	Diethanolamine	0.704063	[H]OC([H])([H])C([H])([H])N([H])C([H])([H])C([H])([H])O[H]	C4H11NO2			Alkaloids	5009.02	2634.05	4607.85	2395.75	716457	639087	584733	1205247	561330	455320	577223	368599	21578200	18736870	3554428	21531840	80955.4	374937	500965	363458
216	215	73	12.691	3-METHYL-1-PHENYL-2-TRIMETHYLSILOXY-2-BUTENE	0.80683	[H]C=1C([H])=C([H])C(=C([H])C1[H])C([H])([H])C(O[Si](C([H])([H])[H])(C([H])([H])[H])C([H])([H])[H])=C(C([H])([H])[H])C([H])([H])[H]	C14H22OSi				835592	299900	598873	426331	2872851	3848401	2672744	4631200	6120347	3255379	4622487	3565276	27936650	25557330	8153651	22884580	113857	2624922	3307995	1576252
217	216	232.2	12.706	L-Aspartic acid	0.640204	[H]OC(=O)C([H])([H])C([H])(N([H])[H])C(=O)O[H]	C4H7NO4	Small peptides	Aminoacids	Amino acids and Peptides	3050.88	777.096	1578.71	1537.29	475618	444125	281557	625928	370253	451796	812694	247182	20357000	18191400	3092213	20897430	139282	838187	1151608	860995
218	217	75.1	12.708	Nicotinamide	0.841276	[H]N=C(O[H])C=1C([H])=NC([H])=C([H])C1[H]	C6H6N2O	Nicotinic acid alkaloids	Pyridine alkaloids	Alkaloids	309113	116596	229490	166696	3546800	3093706	3289705	4611952	2709834	2049350	1268661	1909320	3975598	3541080	845488	3517210	318041	553129	573080	612889
219	218	160.1	12.737	bis-(2-hydroxypropyl)amine	0.643665	[H]OC([H])(C([H])([H])[H])C([H])([H])N([H])C([H])([H])C([H])(O[H])C([H])([H])[H]	C6H15NO2				2289.76	759.957	403.919	667.581	2214638	2795298	3169151	3005815	1501922	1474142	1545331	1045091	5423829	5640849	576988	6896777	10433.8	42740.6	47131.4	22757.9
220	219	128.1	12.811	"2,2-Dimethyl-1-oxa-2-silacyclotridecanone-13"	0.735543						4621.01	3246.13	1805.71	3317.34	576106	637074	447695	584122	280082	356800	293733	150670	223816	625719	10227.7	251800	28122	36891.6	15000.6	4558.71
221	220	98.1	12.831	PERAZINE	0.684366	[H]C=1C([H])=C([H])C2=C(SC=3C([H])=C([H])C([H])=C([H])C3N2C([H])([H])C([H])([H])C([H])([H])N4C([H])([H])C([H])([H])N(C([H])([H])[H])C([H])([H])C4([H])[H])C1[H]	C20H25N3S	Tryptophan alkaloids	Simple indole alkaloids	Alkaloids	11299.2	10476.2	11536.5	10908.1	677896	603366	1129873	765929	709252	480150	801332	172962	73332.2	50287.9	7942.4	97141.9	23122.4	337185	361180	502193
222	221	223.15	12.846	p-Hydroxybenzaldehyde	0.904173	[H]OC1=C([H])C([H])=C(C([H])=O)C([H])=C1[H]	C7H6O2	Phenolic acids (C6-C1)	Shikimic acids and derivatives|Simple phenolic acids	Shikimates and Phenylpropanoids	10969.8	15830	16434.1	12683.8	49106	60089.6	57616.7	66352.8	148633	143803	149769	62276.4	123045	99295.6	9574.75	112259	1465978	1159465	1210789	1438068
223	222	73	12.847	TITLE=Fiehn VocBinbase Bin #431	0.898341						262606	400909	668229	182363	1119758	14205600	1492649	14223390	28976100	34560690	29138130	17504780	3674352	3029244	2392820	3644164	774580	2505442	2395163	2434267
224	223	207.1	12.853	"3,5-Dimethoxyphthalic acid"	0.699682						225356	307522	263715	299916	123188	136070	272817	266918	505969	344248	308213	199176	66429.2	106727	29269.4	55341.1	21939.2	261210	176237	21863
225	224	147.1	12.881	2-(TRIMETHYLSILYL)OXYBUTANEDIOIC ACID BIS(TRIMETHYLSILYL) ESTER	0.808606	[H]C([H])([H])[Si](OC(=O)C([H])([H])C([H])(O[Si](C([H])([H])[H])(C([H])([H])[H])C([H])([H])[H])C(=O)O[Si](C([H])([H])[H])(C([H])([H])[H])C([H])([H])[H])(C([H])([H])[H])C([H])([H])[H]	C13H30O5Si3			Alkaloids	43548	87649.8	61288.4	26588.1	5940640	8728554	5195408	8532964	21630660	25537280	22464370	11052270	3737606	4122545	511500	455171	29830.8	777281	852005	708511
226	225	179.1	12.883	"Benzophenone, azine"	0.595946						3506.68	3374.62	3000.32	2903	10639	17108.8	13929.4	15841.8	73031.2	54185.8	71667.6	35241.9	2012777	1782210	1652.53	1974980	22988.7	23804.2	24326.4	29740.1
227	226	156.1	12.883	Pyrrolidonecarboxylic acid	0.870752	[H]OC(=O)C1([H])N=C(O[H])C([H])([H])C1([H])[H]	C5H7NO3	Small peptides	Aminoacids	Amino acids and Peptides	1701.1	3067.93	3610.94	3006.44	26607.1	21902	28970.5	17530.1	48717.4	29091.5	48901.6	15594.9	8818529	11576290	21023.1	128415	2498.73	3729.85	6284.8	1319.56
228	227	89	12.932								227860	408333	275807	330161	142396	133854	94211.3	131950	150331	125660	119789	104642	29850.9	94150.3	15750.9	78129.8	222667	288953	254098	254115
229	228	188.2	12.936	L-Valine	0.725322	[H]OC(=O)C([H])(N([H])[H])C([H])(C([H])([H])[H])C([H])([H])[H]	C5H11NO2	Small peptides	Aminoacids	Amino acids and Peptides	1602.82	3445.7	937.051	1680.42	61349.3	48801.1	48878.3	124827	44109	24525.8	45182.9	32873.9	14696090	11454490	932740	13852440	24446	62121.1	5998.58	9607.04
230	229	174.1	12.941	Harmaline	0.801344	[H]C1=C([H])C=2C(=NC3=C(N([H])C([H])([H])C([H])([H])C32)C([H])([H])[H])C([H])=C1OC([H])([H])[H]	C13H14N2O	Tryptophan alkaloids	Carboline alkaloids	Alkaloids	314576	278177	279915	284700	419952	370006	364052	348809	200209	248516	237069	198587	219347	235429	51108.5	93481.8	368654	357166	382640	392248
231	230	170.1	12.967	glycocyamine	0.615393	[H]N=C(N([H])[H])N([H])C([H])([H])C(=O)O[H]	C3H7N3O2	Small peptides	Aminoacids	Amino acids and Peptides	6917.77	1031.07	4846	3935.64	360178	263204	291845	237046	212531	166574	228478	158325	1335154	1143825	189610	1088690	20385.3	23290.6	17019.7	58556.7
232	231	115.1	13.023	L-Asparagine	0.770772	[H]N=C(O[H])C([H])([H])C([H])(N([H])[H])C(=O)O[H]	C4H8N2O3	Small peptides	Aminoacids	Amino acids and Peptides	2615.35	875.823	564.472	2414.09	2910935	2240227	2501305	2390630	3309832	2443106	3641553	2833779	1685857	1652939	1608660	8244251	79268.5	117413	101193	165886
233	232	218.2	13.028	5-Hydroxyindoleacetic acid	0.761978	[H]OC=1C([H])=C([H])C=2N([H])C([H])=C(C2C1[H])C([H])([H])C(=O)O[H]	C10H9NO3	Tryptophan alkaloids	Simple indole alkaloids	Alkaloids	289.863	426.265	80.1445	248.623	303847	267359	200567	357351	168403	128644	195496	257292	4392714	4734090	61472.8	5881137	76058.8	18885.9	27473.2	57690.4
234	233	186.1	13.055	D-12-TRIMETHYLSILOXY-CIS-9-OCTADECENOICACID TRIMETHYLSILYL ESTER	0.67126	[H]C(=C([H])C([H])([H])C([H])(O[Si](C([H])([H])[H])(C([H])([H])[H])C([H])([H])[H])C([H])([H])C([H])([H])C([H])([H])C([H])([H])C([H])([H])C([H])([H])[H])C([H])([H])C([H])([H])C([H])([H])C([H])([H])C([H])([H])C([H])([H])C([H])([H])C(=O)O[Si](C([H])([H])[H])(C([H])([H])[H])C([H])([H])[H]	C24H50O3Si2			Alkaloids	3736.68	3212.81	2770.25	2308.82	693604	550516	755057	540249	895505	701972	872616	501148	422146	838021	32067.3	14770	119120	22671.2	132468	24571
235	234	116.1	13.123	N-Acetyl-DL-serine	0.810085	[H]OC(=O)C([H])(N=C(O[H])C([H])([H])[H])C([H])([H])O[H]	C5H9NO4	Small peptides	Aminoacids	Amino acids and Peptides	449519	166761	246289	245643	511402	404952	402300	661696	340626	249178	331210	225932	6896946	4481627	18406.5	7096751	294707	328910	370125	395849
236	235	115.1	13.126	L-Asparagine	0.804002	[H]N=C(O[H])C([H])([H])C([H])(N([H])[H])C(=O)O[H]	C4H8N2O3	Small peptides	Aminoacids	Amino acids and Peptides	739016	262374	398968	1370149	390152	351438	370500	340231	359141	243710	303708	222953	24495950	15794650	11300	24961990	461414	497204	563043	600662
237	236	180.073	13.143	"9,10-Anthracenedione"	0.594354						19921780	8016460	11497280	10651580	11417830	10443820	7976243	10236770	10737190	11093760	10418940	7522292	77528.1	231339	253903	214645	15622850	14914640	17392030	18070820
238	237	74.05	13.169	13-METHYLTETRADECANOIC ACID METHYL ESTER	0.86918	[H]C([H])([H])OC(=O)C([H])([H])C([H])([H])C([H])([H])C([H])([H])C([H])([H])C([H])([H])C([H])([H])C([H])([H])C([H])([H])C([H])([H])C([H])([H])C([H])(C([H])([H])[H])C([H])([H])[H]	C16H32O2	Fatty esters	Wax monoesters	Fatty acids	2453.74	17373.6	17046.4	20526970	1141883	1541434	2479329	877625	2990302	2588887	1541500	1617950	190878	338136	22308.1	294626	863600	852976	923984	969120
239	238	232.2	13.218	5-Methoxyindoleacetate	0.65628	[H]OC(=O)C([H])([H])C1=C([H])N([H])C=2C([H])=C([H])C(OC([H])([H])[H])=C([H])C21	C11H11NO3	Tryptophan alkaloids	Simple indole alkaloids	Alkaloids	5294.62	3131.31	3004.74	2235.35	12395.6	207275	7808.23	7819.66	4681.49	3818282	3998.67	1562668	802986	1740693	5762355	3931332	138785	3417967	3380258	3316665
240	239	110.1	13.24								16769	15106.8	15843	3398.97	21533.1	1842.49	10562.8	12516.4	4012856	2383.41	3530241	62647.2	935996	1376923	71148.4	812032	6158.76	12389.3	26932.3	34816.1
241	240	176.118	13.271	L-Methionine	0.906198	[H]OC(=O)C([H])(N([H])[H])C([H])([H])C([H])([H])SC([H])([H])[H]	C5H11NO2S	Small peptides	Aminoacids	Amino acids and Peptides	3500.78	5648.08	368.264	3078.53	21669560	22777550	24128110	20280830	20174010	16211210	17634820	12781450	53136180	50050420	10061040	52105990	76135.6	45893.4	54281.1	180303
242	241	232.2	13.302	L-Aspartic acid	0.820761	[H]OC(=O)C([H])([H])C([H])(N([H])[H])C(=O)O[H]	C4H7NO4	Small peptides	Aminoacids	Amino acids and Peptides	5294.62	3131.31	3004.74	2235.35	26006810	26488030	24786060	24824330	37484840	58877270	49835300	46213670	26255550	3130990	5756611	6400292	252464	3341491	3377990	3227818
243	242	254.2	13.309	Cytosine	0.792115	[H]N=C1C([H])=C([H])N=C(O[H])N1[H]	C4H5N3O	Nicotinic acid alkaloids	Pyridine alkaloids	Alkaloids	8980.14	10045.5	8890.57	7483.03	8511.16	9091.61	15029.9	11103.7	14945	8737.31	8990.02	33170.6	90278.1	94356.3	14521.2	98944.1	330559	163144	215608	250214
244	243	156.127	13.322	L-Pyroglutamic acid	0.913524	[H]OC(=O)C1([H])N=C(O[H])C([H])([H])C1([H])[H]	C5H7NO3	Small peptides	Aminoacids	Amino acids and Peptides	124281	74637	69189.5	71599.4	30106950	28968260	30430530	30515470	21363920	24947800	24316930	17292510	47289170	4581274	20687400	2915334	4730782	7094385	8272514	10947380
245	244	73.1	13.362	L-Aspartic acid	0.889912	[H]OC(=O)C([H])([H])C([H])(N([H])[H])C(=O)O[H]	C4H7NO4	Small peptides	Aminoacids	Amino acids and Peptides	51705.2	33084.2	33360.2	26639.8	42722130	41593440	45310680	42750800	51808110	30285420	51043430	45106870	14665500	49886670	60700.5	9149207	1360920	896362	861402	977238
246	245	84.1	13.365	TITLE=Fiehn VocBinbase Bin #267	0.653087						2685.02	1695.31	1841.46	189.044	953810	856573	1429294	2254033	165988	1175043	1446699	788063	319303	329425	597904	261132	197002	150120	225785	175922
247	246	174.118	13.385	Gamma-Aminobutyric acid	0.850095	[H]OC(=O)C([H])([H])C([H])([H])C([H])([H])N([H])[H]	C4H9NO2	Small peptides	Aminoacids	Amino acids and Peptides	3774.3	3169.54	2499.54	1515.82	1651040	1549123	2192903	2611620	2631494	1653702	2409487	1151728	232391	432657	431649	870899	473132	978797	952799	914101
248	247	71.1	13.402	Dodecyl nonyl ether	0.782915						10320.4	9253.31	9007.98	8131.02	582816	1503087	753065	524260	649225	693513	587345	412849	1080908	896622	22063.8	1044151	310278	352410	721975	524457
249	248	100.1	13.409	"Benzene, 1-iodo-4-nitro-"	0.55285						157.628	691.919	440.193	3878.94	63906.3	70473	68059.6	161171	73587.6	8293.68	70271.5	14808	9693758	4204966	581.467	2801468	30839.8	76990.3	82356.6	74940.4
250	249	156.2	13.474	DL-Pyroglutamic acid	0.832613	[H]OC(=O)C1([H])N=C(O[H])C([H])([H])C1([H])[H]	C5H7NO3	Small peptides	Aminoacids	Amino acids and Peptides	6678.94	1462.56	2936.9	6170.06	383914	285476	385253	440725	20536.3	178350	80878.6	230603	75908400	62831770	137596	80143200	31011	16652.7	733.061	49119.4
251	250	254.2	13.499								6283.52	9528.02	8364.05	6820.2	24746.7	17855.4	21560	21583.9	20740.3	21992.4	19629.8	10441.8	250300	271374	4116.12	258500	38005.1	12216	13729.2	15157
252	251	269.2	13.514	3,4,5-TRIS(TRIMETHYLSILOXY)BENZOIC ACIDTRIMETHYLSILYL ESTER	0.536247	[H]C=1C(O[Si](C([H])([H])[H])(C([H])([H])[H])C([H])([H])[H])=C(O[Si](C([H])([H])[H])(C([H])([H])[H])C([H])([H])[H])C(O[Si](C([H])([H])[H])(C([H])([H])[H])C([H])([H])[H])=C([H])C1C(=O)O[Si](C([H])([H])[H])(C([H])([H])[H])C([H])([H])[H]	C19H38O5Si4			Alkaloids	993.699	2306.91	1595.51	1446.39	53304.9	50792.1	38690.2	51757.1	29888.4	26705.8	35985.1	22633.3	717716	658152	24398.5	774451	1500.53	426.609	792.542	455.866
253	252	155.1	13.515	DL-Pyroglutamic acid	0.623165	[H]OC(=O)C1([H])N=C(O[H])C([H])([H])C1([H])[H]	C5H7NO3	Small peptides	Aminoacids	Amino acids and Peptides	10492.1	5374.6	7062.14	8706.19	809546	822052	991824	1495345	3476045	1960443	1460361	1046582	614123	523986	4910.75	564720	64143.7	51333.6	63390.9	82568.2
254	253	263.25	13.543	14-METHYLHEXADECANOIC ACID TRIMETHYLSILYLESTER	0.820103	[H]C([H])([H])C([H])([H])C([H])(C([H])([H])[H])C([H])([H])C([H])([H])C([H])([H])C([H])([H])C([H])([H])C([H])([H])C([H])([H])C([H])([H])C([H])([H])C([H])([H])C([H])([H])C([H])([H])C(=O)O[Si](C([H])([H])[H])(C([H])([H])[H])C([H])([H])[H]	C20H42O2Si			Fatty acids	191670	150951	161646	149321	9669583	12709360	9075743	9828529	9906658	12135830	10780380	7494496	4594930	3806049	561524	3457857	20082140	8121009	7685706	8098159
255	254	155.2	13.549	Uracil	0.553922	[H]OC1=NC([H])=C([H])C(O[H])=N1	C4H4N2O2	Nicotinic acid alkaloids	Pyridine alkaloids	Alkaloids	2630.53	2740.12	2366.08	2378.08	1411756	850003	1994406	2630098	6123762	3751037	3374437	2188390	588881	523986	6912.66	539761	48121.5	52255.8	63390.9	82568.2
256	255	257.2	13.557	LAURIC ACID	0.578792	[H]OC(=O)C([H])([H])C([H])([H])C([H])([H])C([H])([H])C([H])([H])C([H])([H])C([H])([H])C([H])([H])C([H])([H])C([H])([H])C([H])([H])[H]	C12H24O2	Fatty Acids and Conjugates	Branched fatty acids|Unsaturated fatty acids	Fatty acids	6016.18	1473.85	2126.61	1356.26	475953	427293	418695	394686	427225	429058	328690	316735	3405140	3075465	187173	3477090	46592.8	14246.6	18035.5	44576.5
257	256	112.1	13.568	"2-Propenoic acid, (1-methyl-1,2-ethanediyl)bis[oxy(methyl-2,1-ethanediyl)] ester"	0.684862						8613.61	6740.48	7893.64	8539.38	97976.1	192406	147895	137802	112863	103980	83006	85520.7	81337.3	80932.5	9331	68835.5	56360.5	1990318	2269788	2897041
258	257	120.1	13.589	phenylalanine	0.626395	[H]OC(=O)C([H])(N([H])[H])C([H])([H])C=1C([H])=C([H])C([H])=C([H])C1[H]	C9H11NO2	Small peptides	Aminoacids	Amino acids and Peptides|Shikimates and Phenylpropanoids	3304.42	4499.99	5284.89	6323.49	582689	643675	1076484	1501754	1168641	657185	845459	507586	4801448	3476342	1577749	3708801	38599.4	60104.5	63141.5	84569.3
259	258	117.1	13.593	Ibuprofen	0.693091	[H]OC(=O)C([H])(C1=C([H])C([H])=C(C([H])=C1[H])C([H])([H])C([H])(C([H])([H])[H])C([H])([H])[H])C([H])([H])[H]	C13H18O2				208466	237027	195744	212082	987273	906633	1162640	963311	836425	610405	823548	500192	5601199	5680264	79846.4	5352436	484977	172642	187094	172101
260	259	120.1	13.642	phenylalanine	0.65213	[H]OC(=O)C([H])(N([H])[H])C([H])([H])C=1C([H])=C([H])C([H])=C([H])C1[H]	C9H11NO2	Small peptides	Aminoacids	Amino acids and Peptides|Shikimates and Phenylpropanoids	2658.52	2094.28	2002.29	2238.91	661671	762136	1171782	1562756	1163426	1045927	853850	577317	4558822	3308190	37213.7	3517714	42474.8	5199.97	5213.68	93914.4
261	260	292.2	13.651	Glycerol	0.818991	[H]OC([H])([H])C([H])(O[H])C([H])([H])O[H]	C3H8O3				1365.22	1241.49	936.265	417.073	469194	365737	342506	499486	661909	563302	690829	409204	816518	791572	58891.7	774742	275215	268109	293336	255612
262	261	257.2	13.679	N-Methylhydantoin	0.519421	[H]OC1=NC(=O)N(C([H])([H])[H])C1([H])[H]	C4H6N2O2	Histidine alkaloids	Imidazole alkaloids	Alkaloids	4610.02	3658.56	1887.63	3046.57	366134	334174	357312	312394	435548	365675	314126	248314	2905917	2327690	171014	2475057	24790.5	16181.2	14554.8	39584.1
263	262	260.2	13.702	(+)-pantothenate	0.549624	[H]OC(=NC([H])([H])C([H])([H])C(=O)[O-])C([H])(O[H])C(C([H])([H])[H])(C([H])([H])[H])C([H])([H])O[H]	C9H16NO5-				189.244	190.927	2.15025	0	154434	241948	124051	568918	119951	122013	130100	69809.6	14392190	12829190	2128313	18027420	44445.8	281925	425470	363446
264	263	158.2	13.706	Trans-3-hydroxy-L-proline	0.573143	[H]OC(=O)C1([H])N([H])C([H])([H])C([H])([H])C1([H])O[H]	C5H9NO3	Small peptides	Aminoacids	Amino acids and Peptides	10440.7	772.41	9256.28	685.572	117004	112236	114102	66684	140065	129461	157094	145942	12854410	10914710	29315.9	11118400	33822.3	4472.03	4490.02	3443.92
265	264	172.1	13.717	delta-Aminolevulinic acid	0.733865	[H]OC(=O)C([H])([H])C([H])([H])C(=O)C([H])([H])N([H])[H]	C5H9NO3	Small peptides	Aminoacids	Amino acids and Peptides	1968.9	2893.37	2854.6	2932.95	472755	515667	592048	466919	501711	427478	556300	328755	2495561	2520673	245916	132194	2022.31	34638.4	42013	49050.4
266	265	243.3	13.747	METHYL 2-TRIMETHYLSILOXY-DODECANOATE	0.540102	[H]C([H])([H])OC(=O)C([H])(O[Si](C([H])([H])[H])(C([H])([H])[H])C([H])([H])[H])C([H])([H])C([H])([H])C([H])([H])C([H])([H])C([H])([H])C([H])([H])C([H])([H])C([H])([H])C([H])([H])C([H])([H])[H]	C16H34O3Si			Fatty acids	9053.3	6510.79	6479.93	8611.4	14369210	16505210	19167170	7092627	1990003	1915258	1451990	1220410	269483	260028	31825.1	248574	46137.3	41020.4	44578.1	46124.2
267	266	220.18	13.749	L-Tyrosine	0.791609	[H]OC1=C([H])C([H])=C(C([H])=C1[H])C([H])([H])C([H])(N([H])[H])C(=O)O[H]	C9H11NO3	Small peptides	Aminoacids	Amino acids and Peptides|Shikimates and Phenylpropanoids	4597.93	3791.62	2600.91	1267.22	16761510	15976790	16272740	10499120	19559060	19464680	21233250	15720640	35900450	37725330	3978173	39178710	40864.5	26886	24886.8	140630
268	267	172.1	13.775	TITLE=Fiehn VocBinbase Bin #1449	0.752211						3523.98	4953.17	2347.44	3675.69	35047.1	35980	618906	85432.2	512485	10094.7	561365	17312.4	2548573	2463981	12059.4	1754443	13161.6	8302.64	9883.94	16244.5
269	268	302.175	13.809	L-Tyrosine	0.654886	[H]OC1=C([H])C([H])=C(C([H])=C1[H])C([H])([H])C([H])(N([H])[H])C(=O)O[H]	C9H11NO3	Small peptides	Aminoacids	Amino acids and Peptides|Shikimates and Phenylpropanoids	332527	458613	559821	479927	567687	469319	239774	420770	216280	384236	440707	292052	455006	619370	44836.8	685257	1202393	508547	686461	1000839
270	269	304.2	13.833								30800.5	40632	48592.2	42965.1	115213	101184	73860.3	100560	52884.4	59268	88022.5	44613.7	4567496	3309061	102047	4090796	134687	59870.2	76743.7	102796
271	270	292.2	13.843	Erythronic acid	0.758571	[H]OC(=O)C([H])(O[H])C([H])(O[H])C([H])([H])O[H]	C4H8O5	Fatty Acids and Conjugates|Saccharides	Hydroxy fatty acids|Monosaccharides	Carbohydrates|Fatty acids	12236.1	14317.4	17803.2	16569.5	108198	110578	90048.3	113881	46956.2	47738.4	51292.1	27905.9	321676	322428	45231.7	287825	374134	361307	393180	344763
272	271	302.2	13.854								336130	459179	560900	480941	569659	470795	240552	421970	216280	385944	440760	292853	449371	618329	44836.8	685126	1203871	606.544	567.779	1001588
273	272	202.2	13.873	1,1,3,3-TETRA-ISOPROPYL-1,2,3-TRIMETHYLDISILAZANE	0.629392	[H]C([H])([H])N([Si](C([H])([H])[H])(C([H])(C([H])([H])[H])C([H])([H])[H])C([H])(C([H])([H])[H])C([H])([H])[H])[Si](C([H])([H])[H])(C([H])(C([H])([H])[H])C([H])([H])[H])C([H])(C([H])([H])[H])C([H])([H])[H]	C15H37NSi2				4373.19	595.992	4586.81	968.526	3947.52	26184.6	29328.1	47519.5	28750.4	10988.2	23425.7	7698.29	10880760	9044746	582730	11153270	6212.95	37804.8	60976.2	48296
274	273	129.1	13.925	N-Methyl-DL-Alanine	0.738563	[H]OC(=O)C([H])(N([H])C([H])([H])[H])C([H])([H])[H]	C4H9NO2	Small peptides	Aminoacids	Amino acids and Peptides	6846.44	6338.96	3178.83	3315.81	2061594	1718686	2465926	2085468	1752597	1442775	1588400	1083139	395664	1195994	57828.4	404580	73339	864582	829253	678552
275	274	292.2	13.937	TRICHOSTATIN A	0.608227	[H]ON=C(O[H])C([H])=C([H])C(=C([H])C([H])(C(=O)C1=C([H])C([H])=C(C([H])=C1[H])N(C([H])([H])[H])C([H])([H])[H])C([H])([H])[H])C([H])([H])[H]	C17H22N2O3	Linear polyketides	Open-chain polyketides	Polyketides	307.962	0	0	0	3846.81	5158.47	3948.98	7102.64	14464	8905.3	38006.9	5692.84	695568	597156	1913.84	953670	844.855	944.386	461.041	880.992
276	275	129.1	13.975	glutamate	0.523138	C(CC(=O)O)C(C(=O)O)N	C5H9NO4	Small peptides	Aminoacids	Amino acids and Peptides	4379.08	6338.96	3699.58	1027.75	70835.6	60758.1	65129	106382	1755378	1444014	1600745	12982	1173186	1195994	17574.6	1181161	139925	170339	199036	166526
277	276	299.1	13.988	rac-Glycerol 3-phosphoate	0.632153	[H]OC([H])([H])C([H])(O[H])C([H])([H])OP(=O)(O[H])O[H]	C3H9O6P			Carbohydrates	1320.81	286.252	289.426	1013.25	1892357	1694808	3030558	3639886	2052521	1147566	362717	809540	412334	406671	9678.72	433876	18286	13585.5	15683	18583.4
278	277	243.2	13.994	"Acetamide, N,N-dimethyl-(4-phenyl)diphenyl-"	0.68029						3667.01	4845.56	4658.12	4076.84	157446	135641	121841	177626	113135	83634.6	176525	175970	5150896	4446381	1573.3	6676225	96446.6	32913.6	3424.97	4920.06
279	278	275.2	14.02	L-Proline	0.669494	[H]OC(=O)C1([H])N([H])C([H])([H])C([H])([H])C1([H])[H]	C5H9NO2	Small peptides	Aminoacids|Dipeptides	Amino acids and Peptides	1188.26	0	0	114.85	667909	731049	698056	1287805	154249	144954	151918	89091.1	10004.4	12795.9	2531.89	441.252	4798.13	9052.09	10849.3	5698.45
280	279	271.2	14.025	CHLORPROMAZINE	0.556756	[H]C=1C([H])=C([H])C2=C(SC3=C([H])C([H])=C(Cl)C([H])=C3N2C([H])([H])C([H])([H])C([H])([H])N(C([H])([H])[H])C([H])([H])[H])C1[H]	C17H19ClN2S	Tryptophan alkaloids	Simple indole alkaloids	Alkaloids	3411.41	4183.05	2933.27	4623.94	37277.6	23015	25473.7	17178.8	88091.2	34715.9	51716.7	58414.2	848872	790465	7092.44	773425	21954.5	14343.1	12474.8	22425
281	280	116.1	14.052	Uridine 5'-diphospho-N-acetylglucosamine	0.758663	[H]OC1=NC(=O)N(C([H])=C1[H])C2([H])OC([H])(C([H])([H])OP(=O)(O[H])OP(=O)(O[H])OC3([H])OC([H])(C([H])([H])O[H])C([H])(O[H])C([H])(O[H])C3([H])N=C(O[H])C([H])([H])[H])C([H])(O[H])C2([H])O[H]	C17H27N3O17P2	Aminosugars and aminoglycosides	Aminosugars	Carbohydrates	6721.45	6982.19	9045.45	8165.31	1253769	31814.4	39614.9	2217801	1350853	693028	37778.3	22695.2	562359	564997	41321.4	678137	84067.6	2782.87	2016.08	1252.42
282	281	186.1	14.056	L-Proline	0.83853	[H]OC(=O)C1([H])N([H])C([H])([H])C([H])([H])C1([H])[H]	C5H9NO2	Small peptides	Aminoacids|Dipeptides	Amino acids and Peptides	2447.99	2350.5	4061.82	2054.12	230738	226015	131899	313505	267152	233897	426603	117680	19350390	16949570	1334902	16697840	22395.9	169183	241165	199277
283	282	158.1	14.059	"8-Quinolinol, 2-butyl-"	0.66069						5801.83	2851.24	3940.03	2889.45	287580	343924	361720	320449	275014	256825	338560	197436	423730	2769542	115104	668823	29262	29475.2	34730.6	34494.8
284	283	57.1	14.078	"Succinic acid, 3,5-difluorophenyl 2-(dimethylamino)ethyl ester"	0.683515						12471.4	8394.21	7723.74	11893.9	298185	355754	417490	292973	234329	193042	166707	149087	282120	242896	20832.2	236368	189906	370492	276181	279755
285	284	329.2	14.109								2754.34	1152.21	748.411	1220.6	46973.7	45489.7	20713.6	15549.5	23179.7	30775.3	55180.8	20651.7	377574	202794	75331.8	830345	129843	4394.21	6273.03	12780.3
286	285	158.1	14.125	L-Norleucine	0.881115	[H]OC(=O)C([H])(N([H])[H])C([H])([H])C([H])([H])C([H])([H])C([H])([H])[H]	C6H13NO2	Fatty Acids and Conjugates|Small peptides	Amino fatty acids|Aminoacids	Amino acids and Peptides|Fatty acids	3744.63	2996.73	3566.11	1941.77	93736.6	68279.8	16777.4	214616	70723.2	80102.7	69445.4	14686.9	2779339	2700293	231.141	2986318	33235.9	8756.28	647.391	237.562
287	286	231.2	14.131	L-Aspartic acid	0.690413	[H]OC(=O)C([H])([H])C([H])(N([H])[H])C(=O)O[H]	C4H7NO4	Small peptides	Aminoacids	Amino acids and Peptides	2445.22	1312.02	2222.43	2058.52	473263	382260	245659	929074	307232	335742	339817	180410	52294.4	14067	1209.47	71909.3	5691.67	9501.02	7318.51	8772.44
288	287	179.1	14.144	3,4-DIHYDROXYHYDROCINNAM1C AC1D-TRI-TMS	0.77006	[H]C=1C([H])=C(C([H])=C(O[Si](C([H])([H])[H])(C([H])([H])[H])C([H])([H])[H])C1O[Si](C([H])([H])[H])(C([H])([H])[H])C([H])([H])[H])C([H])([H])C([H])([H])C(=O)O[Si](C([H])([H])[H])(C([H])([H])[H])C([H])([H])[H]	C18H34O4Si3	Tyrosine alkaloids	Phenylethylamines	Alkaloids	3786.8	1234.68	442.562	2865.15	9215.01	8083.57	7717.91	5117.96	746.966	918.482	2041.32	7929.26	13529	12202	2100.6	6786.56	485912	336483	383682	458391
289	288	159.1	14.193	3-(4-Bromophenacyl)-1-methyl-2-indolinone	0.53953						2054.48	2195.68	1855.09	1037.15	365276	376401	509109	1033759	404019	254394	251546	162411	19654.4	14661.9	32281.4	12611.2	5208.16	7147.06	12467.7	15271.3
290	289	297.2	14.202	Reduced Vitamin K (phylloquinone)	0.710941	[H]C=1C([H])=C([H])C=2C(=O)C(=C(C(=O)C2C1[H])C([H])([H])[H])C([H])([H])C([H])=C(C([H])([H])[H])C([H])([H])C([H])([H])C([H])([H])C([H])(C([H])([H])[H])C([H])([H])C([H])([H])C([H])([H])C([H])(C([H])([H])[H])C([H])([H])C([H])([H])C([H])([H])C([H])(C([H])([H])[H])C([H])([H])[H]	C31H46O2	Meroterpenoids	Prenyl quinone meroterpenoids	Terpenoids	2427.19	519.077	487.943	1925.9	28816.1	29297.6	26094.5	21884.9	24121.2	24406.9	33223	17610.1	157968	136337	12475.9	145248	294995	232386	247275	332055
291	290	227.2	14.208	glutamine	0.606867	[H]N=C(O[H])C([H])([H])C([H])([H])C([H])(N([H])[H])C(=O)O[H]	C5H10N2O3	Small peptides	Aminoacids	Amino acids and Peptides	2311.81	1118.22	462.641	1532.7	1195379	1076181	785284	1114823	2990094	2786885	3070154	2149770	363330	523784	3159.35	338338	24458.7	15801.2	27200.8	41873.2
292	291	128.1	14.23	2-hydroxyquinoline	0.701727	[H]OC=1N=C2C([H])=C([H])C([H])=C([H])C2=C([H])C1[H]	C9H7NO	Anthranilic acid alkaloids	Quinazoline alkaloids	Alkaloids	4435.16	3932.24	3866.64	3124.16	1209057	1510586	1915258	2195844	1012243	678581	1191917	988989	44152.9	694311	29092.3	357507	30643.2	14282.5	32796.3	43500.7
293	292	156.1	14.277	L-Glutathione	0.698778	[H]OC(=O)C([H])([H])N=C(O[H])C([H])(N=C(O[H])C([H])([H])C([H])([H])C([H])(N([H])[H])C(=O)O[H])C([H])([H])S[H]	C10H17N3O6S	Small peptides	Aminoacids	Amino acids and Peptides	14646.2	3605.31	1578.95	2966.58	2298176	2173852	1357306	2223658	819369	971907	1636491	2895235	10343.4	192177	978924	8637.93	1144741	296325	539984	2458082
294	293	84.1	14.294	TITLE=Fiehn VocBinbase Bin #829	0.538477						2804.22	2121.73	3194.04	2824.48	2350392	2099744	2443243	1903176	2206741	3313861	3907124	471322	3061884	6660454	695852	2639457	53979.1	56023.3	206881	244690
295	294	241.167	14.3	Riboflavin	0.658203	CC1=C(C)C=C2N(C[C@H](O)[C@H](O)[C@H](O)CO)C3=NC(=O)NC(=O)C3=NC2=C1	C17H20N4O6	Pseudoalkaloids	pteridine alkaloids	Alkaloids	7736.62	9227.83	7472.59	9357.81	61161.3	59738.7	62126.8	75218.9	70059.7	57871.7	74232.2	33557.6	2386811	1356946	19762.7	4443190	2529.55	3104.57	1549.39	2367.73
296	295	369.2	14.31	Phosphoenolpyruvic acid	0.892176	[H]OC(=O)C(OP(=O)(O[H])O[H])=C([H])[H]	C3H5O6P				436.565	0	156.518	177.511	11558250	11722480	10719820	11668010	13726750	13075660	16521000	5006178	442.799	638.23	149.518	565.076	83.5357	11606.4	13048.6	11702.8
297	296	73.1	14.337	METHYLMALONIC ACID-DI-TMS	0.778762	[H]C([H])([H])C([H])(C(=O)O[Si](C([H])([H])[H])(C([H])([H])[H])C([H])([H])[H])C(=O)O[Si](C([H])([H])[H])(C([H])([H])[H])C([H])([H])[H]	C10H22O4Si2			Alkaloids	80257.6	238106	222525	268341	9571362	9854450	9595896	11897710	10713370	9137364	10867010	7121297	25644170	24349300	5800305	825232	7009272	7470379	7409892	8784737
298	297	332.2	14.346								354.436	59.7586	57.4228	195.355	128340	136813	43302.6	64884.9	274704	434442	640107	326474	12254.9	179067	20971.6	8806.43	6789.35	26305.8	14884.5	24341.6
299	298	196.1	14.348								1682.41	357.206	856.536	893.126	180018	185048	179232	196217	354482	264757	351097	99210.5	1075739	760765	3576	923456	10427.4	1970.09	2820.85	2689.16
300	299	274.2	14.349								1804.98	415.846	143.381	757.586	234048	305493	184241	338883	292322	232976	281490	132570	37971310	34136600	5762335	38923930	116595	449345	642847	589777
301	300	231.2	14.369	L-Aspartic acid	0.718059	[H]OC(=O)C([H])([H])C([H])(N([H])[H])C(=O)O[H]	C4H7NO4	Small peptides	Aminoacids	Amino acids and Peptides	4550.3	1166.78	2334.11	4065.86	712736	685705	356827	1436115	587318	530187	584124	436968	911856	885863	60033.8	874010	23230.2	21571.2	19100	23901.8
302	301	156.1	14.394	pipecolinic acid	0.771848	[H]OC(=O)C1([H])N([H])C([H])([H])C([H])([H])C([H])([H])C1([H])[H]	C6H11NO2	Small peptides	Aminoacids|Dipeptides	Amino acids and Peptides	3923.73	3317.66	3474.08	4167.52	99448.6	92825.8	100061	86337.1	84573.4	119123	71104	111849	27765280	32290160	128402	31558460	18000.5	751273	731582	664309
303	302	274.2	14.404								1804.98	415.846	143.381	757.586	253980	326127	184130	338676	295218	263129	287900	132570	37692800	34032320	5771496	37423280	114067	456795	652763	596739
304	303	188.1	14.413	"N(2)-Acetyl-N(6)-(5-(1,2-dithiolan-3-yl)valeryl)-l-lysinamide"	0.663469						5411.68	1703.93	1758.11	3037.46	743993	713479	769271	740239	539031	554980	632254	389191	175110	168852	8421.83	161870	42896.6	133548	134605	118951
305	304	142.113	14.419	L-Proline	0.811242	[H]OC(=O)C1([H])N([H])C([H])([H])C([H])([H])C1([H])[H]	C5H9NO2	Small peptides	Aminoacids|Dipeptides	Amino acids and Peptides	977.787	1233.1	4416.58	2894.29	10636430	10158800	10341230	11975890	11474130	8778459	10760010	8932236	5331618	4938761	775981	1885613	189582	130581	57701.3	358400
306	305	345.2	14.436								382.447	62.6824	67.3105	0	15.5746	51.7098	141.214	108.458	28173.7	204.081	379122	93250.5	309955	367484	68205.1	313633	14481.6	8853.2	8682.54	13393
307	306	84.1	14.471	N-(2-Naphthyl)acetoacetamide	0.612165						6462.14	4087.99	4302.76	3768.36	5314450	4901194	6467609	4984242	11775240	9991612	7679238	4785233	1845465	2282122	1040890	1411315	144375	757105	773498	689619
308	307	246.2	14.502	L-Glutamic acid	0.80468	[H]OC(=O)C([H])([H])C([H])([H])C([H])(N([H])[H])C(=O)O[H]	C5H9NO4	Small peptides	Aminoacids	Amino acids and Peptides	2519.15	3216.98	3418.51	3623.36	35004420	32859380	36972350	31060860	43271870	43166560	41185090	33764870	66521.2	469292	9244026	32783300	1264151	6990813	7268395	6773089
309	308	267.1	14.506	TITLE=Fiehn VocBinbase Bin #901	0.694157						197864	215043	193896	221618	8480.68	8593.66	14235.8	15068	10757.3	14490.6	5647.8	13490.1	21701	53699	33961.6	83669.3	521502	375107	394117	316409
310	309	274.2	14.542	L-Proline	0.642201	[H]OC(=O)C1([H])N([H])C([H])([H])C([H])([H])C1([H])[H]	C5H9NO2	Small peptides	Aminoacids|Dipeptides	Amino acids and Peptides	550.194	198.383	207.553	218.046	1081266	1021236	1142681	985608	1324976	1278328	1291309	1010834	7703481	7023140	479.867	4662176	5134.23	7160.6	5975.44	7184.91
311	310	174.15	14.547	5-Aminopentanoic acid	0.868264	[H]OC(=O)C([H])([H])C([H])([H])C([H])([H])C([H])([H])N([H])[H]	C5H11NO2	Fatty Acids and Conjugates|Small peptides	Amino fatty acids|Aminoacids	Amino acids and Peptides|Fatty acids	1667.57	7632.91	8827.29	1303.84	289854	274750	317099	614250	376845	366626	335672	411215	562586	585904	177106	151430	6450308	8636911	8766920	8814178
312	311	84.1	14.561	L-Pipecolic acid	0.772355	[H]OC(=O)C1([H])N([H])C([H])([H])C([H])([H])C([H])([H])C1([H])[H]	C6H11NO2	Small peptides	Aminoacids|Dipeptides	Amino acids and Peptides	7212.6	941.273	1244.56	3111.62	120690	130009	111760	155114	11710340	127411	7726856	99712.7	7446109	6723919	62804.1	6687642	8835.64	30498.5	29896.5	39537.9
313	312	246.2	14.577	L-Glutamic acid	0.737754	[H]OC(=O)C([H])([H])C([H])([H])C([H])(N([H])[H])C(=O)O[H]	C5H9NO4	Small peptides	Aminoacids	Amino acids and Peptides	2246.32	52.7123	64.7846	273.319	35160070	90225.8	37078180	202903	42771360	43802120	41279130	33310.4	35224060	35634370	47.3813	34734990	579.221	20827.9	23356.6	21260.6
314	313	156.167	14.582	L-Pipecolic acid	0.688588	[H]OC(=O)C1([H])N([H])C([H])([H])C([H])([H])C([H])([H])C1([H])[H]	C6H11NO2	Small peptides	Aminoacids|Dipeptides	Amino acids and Peptides	463.709	2111.12	1277.62	879.016	5315.81	5887967	7008906	20949	9083844	8164122	668.649	11125.2	5268140	5573771	31986.2	5276018	120227	407597	494033	526911
315	314	255.2	14.586	N-ACETYLGLYCYLPHENYLALANYLGLYCINE METHYL ESTER	0.59794	[H]OC(=NC([H])([H])C(O[H])=NC([H])(C(O[H])=NC([H])([H])C(=O)OC([H])([H])[H])C([H])([H])C=1C([H])=C([H])C([H])=C([H])C1[H])C([H])([H])[H]	C16H21N3O5				12702.2	17833.5	15682.8	15251.7	632171	657817	279376	356461	368570	303937	703989	189008	570276	472399	353.452	618962	26494.2	23728.8	23387.9	20758.5
316	315	192.2	14.597	L-Phenylalanine	0.890748	[H]OC(=O)C([H])(N([H])[H])C([H])([H])C=1C([H])=C([H])C([H])=C([H])C1[H]	C9H11NO2	Small peptides	Aminoacids	Amino acids and Peptides|Shikimates and Phenylpropanoids	13317.1	10935	8991.55	9843.02	25277440	26501630	27692500	25131080	28804140	25877490	28023640	19427700	49573440	54243420	10687790	3913842	1660444	750632	849208	1344616
317	316	328.2	14.625								2785.56	1284.23	1794.88	1631.38	412574	268695	48989.2	88339.7	64673.6	93139.8	221329	62063.5	62828.9	52095	8414.25	38882	26932.5	4946.78	8854.56	14813.8
318	317	103.1	14.638								16395.1	12892.6	13089.1	13100.4	865175	965273	1048506	632375	995740	606231	896645	763064	1639825	1758128	562362	1391474	137198	112130	122631	126339
319	318	179.1	14.647	4-Hydroxyphenylacetic acid	0.90049	[H]OC1=C([H])C([H])=C(C([H])=C1[H])C([H])([H])C(=O)O[H]	C8H8O3	Phenolic acids (C6-C1)	Simple phenolic acids	Shikimates and Phenylpropanoids	9371.89	9727.52	8245.01	10784	50085.5	50000.1	58121.3	49142.4	88228.5	47041.2	61329	26136.7	103484	270142	11565.5	21869.7	1412051	1171110	1372738	1373729
320	319	232.2	14.649	5-methoxyindole-3-acetic acid	0.753909	[H]OC(=O)C([H])([H])C1=C([H])N([H])C=2C([H])=C([H])C(OC([H])([H])[H])=C([H])C21	C11H11NO3	Tryptophan alkaloids	Simple indole alkaloids	Alkaloids	820.087	1259.77	1379.62	760.656	510962	497126	655304	427598	526172	460142	520075	334958	690992	700201	71304.3	655010	13666.1	46139.9	42727.5	51784.3
321	320	188.1	14.672	asparagine	0.723699	[H]N=C(O[H])C([H])([H])C([H])(N([H])[H])C(=O)O[H]	C4H8N2O3	Small peptides	Aminoacids	Amino acids and Peptides	7024.91	4328.91	4380.94	5821.84	3115102	3304364	3488499	2275108	3761206	3899018	3712399	2431574	322032	409321	7409.76	313282	16294.1	15240.9	13054.2	21180.7
322	321	192.2	14.675	L-Phenylalanine	0.853518	[H]OC(=O)C([H])(N([H])[H])C([H])([H])C=1C([H])=C([H])C([H])=C([H])C1[H]	C9H11NO2	Small peptides	Aminoacids	Amino acids and Peptides|Shikimates and Phenylpropanoids	3645.6	1775.41	2843.28	3016.27	6652.41	1133.48	12350.7	4488.39	11540.9	1122.13	1893.15	606.539	46886850	42678080	15019	37416830	61394.7	17397.4	44068.4	52712.6
323	322	100.1	14.698	tyrosine	0.655369	[H]OC1=C([H])C([H])=C(C([H])=C1[H])C([H])([H])C([H])(N([H])[H])C(=O)O[H]	C9H11NO3	Small peptides	Aminoacids	Amino acids and Peptides|Shikimates and Phenylpropanoids	63197	37258.3	44671.6	47114.7	16958.6	18080.3	65676.7	22724.8	28537.8	20917	23431.8	13364.4	14472190	11602430	80404.6	12865400	64890.5	49074.1	52606.2	49968.5
324	323	73.1	14.704	DL-alpha-Hydroxybutyric acid	0.826936	[H]OC(=O)C([H])(O[H])C([H])([H])C([H])([H])[H]	C4H8O3	Fatty Acids and Conjugates	Hydroxy fatty acids	Fatty acids	1044072	972047	912484	1158368	3877645	9865079	4336083	8396640	2880248	4867436	2936643	7222051	47732400	33160440	2636382	44704140	2300608	3238705	4396471	2746732
325	324	147.1	14.722	3-phenyllactic acid	0.725823	[H]OC(=O)C([H])(O[H])C([H])([H])C=1C([H])=C([H])C([H])=C([H])C1[H]	C9H10O3			Shikimates and Phenylpropanoids	132843	92371.8	105063	96301.3	184868	112113	197366	188176	133781	1492770	145899	859994	9337478	9213337	497051	13029730	440619	394465	91041.2	437667
326	325	117.1	14.728	Stearic acid	0.860417	[H]OC(=O)C([H])([H])C([H])([H])C([H])([H])C([H])([H])C([H])([H])C([H])([H])C([H])([H])C([H])([H])C([H])([H])C([H])([H])C([H])([H])C([H])([H])C([H])([H])C([H])([H])C([H])([H])C([H])([H])C([H])([H])[H]	C18H36O2	Fatty Acids and Conjugates	Unsaturated fatty acids	Fatty acids	451791	518049	434124	616346	11897130	10125620	19736480	8096798	8288858	7813208	7873032	6842509	15294690	16190060	1891114	15204920	1941813	2546140	3651853	2084905
327	326	223.1	14.738	vanillin	0.693311	[H]OC1=C([H])C([H])=C(C([H])=O)C([H])=C1OC([H])([H])[H]	C8H8O3	Phenolic acids (C6-C1)|Phenylpropanoids (C6-C3)	Cinnamic acids and derivatives|Simple phenolic acids	Shikimates and Phenylpropanoids	3581.98	4547.85	3140.34	3053.28	8103.42	10021.4	10742.7	18872.6	9182.42	8550.55	6588.09	5556.91	23254	28695.7	1253.63	33585.2	585067	393853	395380	500889
328	327	258.2	14.754	Duclauxin	0.581485						68372.4	72735.1	58803.3	87079.9	3329417	2729410	6291734	2096556	2066713	1955175	2195728	1666280	5603944	4933020	324712	5165023	377456	447409	697830	407472
329	328	200.2	14.787	17BETA-ACETOXY-1ALPHA-HYDROXY-5ALPHA-ANDROSTANE	0.532882	[H]OC1([H])C([H])([H])C([H])([H])C([H])([H])C2([H])C([H])([H])C([H])([H])C3([H])C4([H])C([H])([H])C([H])([H])C([H])(OC(=O)C([H])([H])[H])C4(C([H])([H])[H])C([H])([H])C([H])([H])C3([H])C12C([H])([H])[H]	C21H34O3	Steroids	Androstane steroids	Terpenoids	5648.43	5876.52	5883.02	4154.94	355632	317753	212210	241815	528483	565275	1260505	378264	708526	677266	10549.8	407331	14297	55121.4	48155.2	97019.3
330	329	86.1	14.806	N-(3-aminopropyl)-morpholine	0.583929	[H]N([H])C([H])([H])C([H])([H])C([H])([H])N1C([H])([H])C([H])([H])OC([H])([H])C1([H])[H]	C7H16N2O	Ornithine alkaloids	Pyrrolizidine alkaloids	Alkaloids	409.574	308.925	1488.65	897.566	502601	452023	406994	446297	316737	263126	245917	128320	122118	85708.8	4516.55	102951	4855.19	5353.72	4763.26	7597.69
331	330	316.2	14.821	1-hydroxy-2-naphtoic acid	0.598251	[H]OC(=O)C=1C([H])=C([H])C=2C([H])=C([H])C([H])=C([H])C2C1O[H]	C11H8O3			Polyketides	1183.4	210.938	437.981	648.093	138353	128346	104216	104012	181810	178031	397488	152271	2679426	2578969	1103.82	2820544	2609.15	1099.26	2053.27	1722.96
332	331	240.2	14.835	"Acetamide, 2-(2-thiophenyl)-N-(2-pentyl)-N-nonyl-"	0.623823						1782.04	821.758	401.372	1303.43	675186	710826	567449	525287	422129	456823	629939	257955	7177906	6433095	127630	9109	42095.6	15712.6	23289.5	61568.1
333	332	283.2	14.84	creatine	0.530288	CN(CC(=O)O)C(=N)N	C4H9N3O2	Small peptides	Aminoacids	Amino acids and Peptides	7838.26	10846.8	14673.9	5756.92	49335.2	56203.3	20966.2	54994.5	10912	14906.8	24039.2	17937.4	463486	630699	12526.7	895359	11635.2	8000.61	5755.14	6507.39
334	333	313.3	14.851								5995.22	1760.35	2800.41	587.332	63204.9	63940.1	59447.1	49353.8	57837	51323.3	71505	42728.3	422667	404202	23894.5	408611	10050.7	8405.68	8999.48	13129.5
335	334	245.175	14.886	3-(Phenylcarbamoyl)perhydro-2-furyl ether	0.503678						1669.04	1616.14	1048.07	1647.53	210194	207668	173988	138055	417161	411480	595485	301851	957573	887666	57251.9	959212	1125221	1006474	1071707	965963
336	335	257.3	14.894	Tridecanol	0.555865	[H]OC([H])([H])C([H])([H])C([H])([H])C([H])([H])C([H])([H])C([H])([H])C([H])([H])C([H])([H])C([H])([H])C([H])([H])C([H])([H])C([H])([H])C([H])([H])[H]	C13H28O	Fatty acyls	Fatty alcohols	Fatty acids	2387.12	2248.7	3017.39	5838.26	422503	1206755	474273	295100	268243	216974	264626	164025	699819	536792	41846.3	632470	346538	79490.4	74448.2	102104
337	336	147.1	14.929	Malonic acid	0.782824	[H]OC(=O)C([H])([H])C(=O)O[H]	C3H4O4	Fatty Acids and Conjugates	Dicarboxylic acids	Fatty acids	102063	116851	189725	70859	462569	485307	232406	292300	1605203	1052543	1382415	1446338	1104844	923753	100464	1048039	591385	427564	423125	415567
338	337	243.2	14.94	"2,4,7-Trichloro-3-(2-chloroethyl)quinoline"	0.656819						1683.29	1618.05	1527.49	1341.05	610456	634059	223058	342808	611374	839745	1432837	638297	218752	16821.7	2566.22	89741.9	8818.09	5390.86	7494.42	5611.09
339	338	158.2	14.944	D-Glucosamine-6-Phosphate	0.509409	[H]OC1([H])OC([H])(C([H])([H])OP(=O)(O[H])O[H])C([H])(O[H])C([H])(O[H])C1([H])N([H])[H]	C6H14NO8P	Aminosugars and aminoglycosides	Aminosugars	Carbohydrates	4673.24	2427.49	2737.21	3319.02	103744	100537	89141.3	75063.7	184069	155811	219132	106274	845288	966780	17892.2	1445476	8204.27	42383.4	45689.8	36631.5
340	339	217.2	14.998	palatinitol	0.766779	[H]OC([H])([H])C([H])(O[H])C([H])(O[H])C([H])(O[H])C([H])(O[H])C([H])([H])OC1([H])OC([H])(C([H])([H])O[H])C([H])(O[H])C([H])(O[H])C1([H])O[H]	C12H24O11				5816.97	2523.43	2383.62	3693.03	86123.7	90241.4	97915.5	94817.3	79313.3	53306.8	78466.5	85697.9	447255	377675	25167	394650	338390	304671	311467	292701
341	340	234.2	15.007	DL-Homocysteine	0.790282	[H]OC(=O)C([H])(N([H])[H])C([H])([H])C([H])([H])S[H]	C4H9NO2S	Small peptides	Aminoacids	Amino acids and Peptides	2329.94	2609.55	2787.92	831.73	866653	771906	640043	579509	1951201	1389769	2345809	1403474	934058	937437	29721.2	1100854	54146.2	37916.9	40102.2	52741.7
342	341	73.1	15.03	D-(-)-Fructose	0.63919	[H]OC([H])([H])C1([H])OC(O[H])(C([H])([H])O[H])C([H])(O[H])C1([H])O[H]	C6H12O6	Saccharides	Monosaccharides	Carbohydrates	31545.5	19482.1	19388.8	75007.4	1883407	1557744	17727510	17887710	3058680	2229627	3241206	14012600	12442980	13388620	799615	18694440	5658633	5669340	5649189	5103085
343	342	174.1	15.038	O-Acetyl-L-serine	0.766568	[H]OC(=O)C([H])(N([H])[H])C([H])([H])OC(=O)C([H])([H])[H]	C5H9NO4	Small peptides	Aminoacids	Amino acids and Peptides	2856.99	2020.92	1950.07	2900.57	469479	576781	484430	890254	860546	647678	1082442	711466	4774651	5381060	300141	7343093	24007.1	27376.2	29372.5	48093.5
344	343	245.2	15.072	PIMINODINE ALVODINE,PIMADIN,CIMAPON	0.553565	[H]C=1C([H])=C([H])C(=C([H])C1[H])N([H])C([H])([H])C([H])([H])C([H])([H])N2C([H])([H])C([H])([H])C(C(=O)OC([H])([H])C([H])([H])[H])(C=3C([H])=C([H])C([H])=C([H])C3[H])C([H])([H])C2([H])[H]	C23H30N2O2			Alkaloids	1455.06	1500.3	816.719	973.575	384229	388197	435215	387170	269107	346819	296917	247246	1982652	1986402	131251	1872359	4108748	3923985	4197864	3741490
345	344	200.1	15.099	N-Acetyl-D-glucosamine	0.756237	[H]OC(=NC1([H])C([H])(O[H])OC([H])(C([H])([H])O[H])C([H])(O[H])C1([H])O[H])C([H])([H])[H]	C8H15NO6				4391.88	3759.78	5899.23	4214.52	137216	120366	115979	124586	149629	127636	177552	112048	480384	683506	15433.8	416917	21991	18625.8	16171.6	17236.3
346	345	73.1	15.111	Uridine 5'-diphospho-N-acetylglucosamine	0.70172	[H]OC1=NC(=O)N(C([H])=C1[H])C2([H])OC([H])(C([H])([H])OP(=O)(O[H])OP(=O)(O[H])OC3([H])OC([H])(C([H])([H])O[H])C([H])(O[H])C([H])(O[H])C3([H])N=C(O[H])C([H])([H])[H])C([H])(O[H])C2([H])O[H]	C17H27N3O17P2	Aminosugars and aminoglycosides	Aminosugars	Carbohydrates	33302.6	20002.5	23624.7	21331.8	15687830	16001030	16141590	16949790	20869530	18394250	19505170	13827070	8960464	18728540	320496	4015619	4008759	3884892	3666337	3726788
347	346	290.275	15.123	5-Hydroxyindoleacetate	0.692865	[H]OC=1C([H])=C([H])C=2N([H])C([H])=C(C2C1[H])C([H])([H])C(=O)O[H]	C10H9NO3	Tryptophan alkaloids	Simple indole alkaloids	Alkaloids	1286.33	0	246.19	314.152	353377	365367	294489	379585	299637	356314	400878	197491	272996	210354	14958.7	234662	459745	255758	223390	330874
348	347	451.2	15.128	Pyrophosphate	0.865058	O=P([O-])([O-])OP(=O)([O-])[O-]	O7P2-4			Alkaloids	0	0	0	0	3292991	4734889	1600209	2994476	2552932	3229056	2225173	162095	31319.8	52927.4	0	10340.8	61.1709	8715.43	27946.1	53728.5
349	348	159.1	15.176	2,2-DIMETHYL-1-TRIMETHYLSILYL-2-SILAINDOLINE	0.574047	[H]C=1C([H])=C([H])C2=C(C1[H])N([Si](C([H])([H])[H])(C([H])([H])[H])C([H])([H])[H])[Si](C([H])([H])[H])(C([H])([H])[H])C2([H])[H]	C12H21NSi2	Tryptophan alkaloids	Simple indole alkaloids	Alkaloids	1684.76	1395.15	1329.44	1139.6	35268.1	39570.1	22379.1	33467.8	28027.5	38487.3	52193.2	17762.7	2021511	1439961	111254	2245171	94859	209904	283938	231812
350	349	117.1	15.209	Hydantoin-5-propionic acid	0.579503	[H]OC=1N=C(O[H])C([H])(N1)C([H])([H])C([H])([H])C(=O)O[H]	C6H8N2O4				9516.05	9287.7	8724.47	14304.2	275224	441225	283847	290040	297215	248033	308813	157907	3115718	2486571	575331	2975683	14270.2	35379.5	40191.9	42243.4
351	350	279.2	15.209	L-Cysteine Sulfinic acid	0.582135	[H]OC(=O)C([H])(N([H])[H])C([H])([H])S(=O)O[H]	C3H7NO4S	Small peptides	Aminoacids	Amino acids and Peptides	5490.17	7708.38	4619.4	7016.52	1523322	1372676	1027285	1636589	2254038	2242664	3117272	1276916	1514056	1399239	190382	7769.69	108196	570790	643007	941049
352	351	252.2	15.24	(R)-(-)-Phenylephrine	0.676665	[H]OC1=C([H])C([H])=C([H])C(=C1[H])C([H])(O[H])C([H])([H])N([H])C([H])([H])[H]	C9H13NO2	Tyrosine alkaloids	Phenylethylamines	Alkaloids	2170.82	1792.24	522.021	961.397	1327042	1839990	1728601	1481579	712463	886487	970727	400393	275816	324854	5149.13	328345	4672.05	8477.99	8888.42	8438.97
353	352	147.1	15.245	6-Hydroxymelatonin	0.519559	[H]OC1=C([H])C=2N([H])C([H])=C(C2C([H])=C1OC([H])([H])[H])C([H])([H])C([H])([H])N=C(O[H])C([H])([H])[H]	C13H16N2O3	Tryptophan alkaloids	Simple indole alkaloids	Alkaloids	50583.8	32587.9	41102.3	7532.16	285203	217974	408544	1096398	599932	748594	1100729	475863	13767890	12907360	2764796	14758220	668245	877618	887399	843197
354	353	103.1	15.286	D-(-)-Fructose	0.903939	[H]OC([H])([H])C1([H])OC(O[H])(C([H])([H])O[H])C([H])(O[H])C1([H])O[H]	C6H12O6	Saccharides	Monosaccharides	Carbohydrates	9981.2	5872.87	5921.64	9244.8	805331	682227	1087975	642922	1122283	910916	976291	603906	1280658	1150988	216381	1336365	1292442	1087574	1032729	1116184
355	354	144.2	15.33								7761.12	4815.71	7767.01	6024.6	28761	27257.4	32879.6	21951.8	13084.5	381096	3162.77	158791	655279	682994	39066.3	856217	17521.7	23974	29775.5	30911
356	355	112.1	15.357	N-EICOSA-5,8,11,14-TETRAENOYLPYRROLIDINE	0.525488	[H]C(=C([H])C([H])([H])C([H])=C([H])C([H])([H])C([H])([H])C([H])([H])C(=O)N1C([H])([H])C([H])([H])C([H])([H])C1([H])[H])C([H])([H])C([H])=C([H])C([H])([H])C([H])=C([H])C([H])([H])C([H])([H])C([H])([H])C([H])([H])C([H])([H])[H]	C24H39NO	Fatty amides	N-acyl amines	Fatty acids	2504.51	2355.23	2489.66	1761.3	277413	238147	462088	329794	740997	141686	396972	95646.9	194760	128852	2439.69	84384.5	41281.2	35389	34947.5	43490.4
357	356	299.2	15.37	2-Methoxy-5-(2-phenyl-1-benzimidazolyl)tropone	0.682032						19747	9798.6	11851	11489.2	183853	236167	144276	150150	268009	225954	325312	182197	2118212	2121482	59498	5057250	58923.3	22592.1	24865.9	36677.3
358	357	173.162	15.391	p-Toluenesulfonic acid n-hexyl ester	0.642821						10883.3	5079.92	3522.85	3449.73	3260107	3711771	3033794	5329459	6580749	6012487	5632561	3668252	22636.3	17356.4	27410.9	16965.6	11180	12979	16941.8	17908.2
359	358	57.1	15.393	Dotriacontyl isopropyl ether	0.558607						25672.3	20849.1	13153.6	11753.5	739134	877710	775038	820770	1124713	1206245	881544	599013	352973	320704	101735	285185	577852	511705	520548	510698
360	359	204.1	15.398								2665.36	3799.27	5366.26	1970.8	87140.1	103265	87406.6	112352	161954	144238	187040	78613.4	1047321	1029060	30055.8	1531387	238690	58122.7	7938.9	9613.65
361	360	73.1	15.424	BENZYL METHYL 4-METHYL-4-OCTENEDIOATE	0.561644	[H]C=1C([H])=C([H])C(=C([H])C1[H])C([H])([H])OC(=O)C([H])([H])C([H])([H])C(=C([H])C([H])([H])C([H])([H])C(=O)OC([H])([H])[H])C([H])([H])[H]	C17H22O4	Fatty esters	Wax monoesters	Fatty acids	139694	192395	191506	325796	5226772	6082144	5729292	7192566	8937380	8269981	7908325	4447401	8593989	9524711	4277504	3637889	738977	1118541	445751	623379
362	361	218.1	15.439	L-Homoserine	0.768783	[H]OC(=O)C([H])(N([H])[H])C([H])([H])C([H])([H])O[H]	C4H9NO3	Small peptides	Aminoacids	Amino acids and Peptides	5185.4	1171.07	1320.98	615.223	3339176	4293040	2770901	3993106	5990248	6362674	7074057	1402203	3172720	6420776	352468	88503	48098	21076.3	21421.4	81525.8
363	362	84.1	15.48	L-Lysine	0.686768	[H]OC(=O)C([H])(N([H])[H])C([H])([H])C([H])([H])C([H])([H])C([H])([H])N([H])[H]	C6H14N2O2	Small peptides	Aminoacids	Amino acids and Peptides	2492.46	6975.92	6327.1	7302.58	1430816	1549480	1462988	1525964	1189519	946388	1596961	2722909	36889680	32326630	5039641	45540740	729203	152338	202088	828379
364	363	116.1	15.482	alanine-alanine	0.816524	[H]OC(=O)C([H])(N=C(O[H])C([H])(N([H])[H])C([H])([H])[H])C([H])([H])[H]	C6H12N2O3	Small peptides	Aminoacids	Amino acids and Peptides	5746.28	6774.81	3749.92	7385.68	189046	186106	261034	168894	1348701	78556.9	1254061	40724.6	11524210	10772860	663619	10458290	85284.5	69435.1	84716.9	124482
365	364	73.1	15.53	L-Isoleucine	0.71098	[H]OC(=O)C([H])(N([H])[H])C([H])(C([H])([H])[H])C([H])([H])C([H])([H])[H]	C6H13NO2	Small peptides	Aminoacids	Amino acids and Peptides	346205	152258	163568	407650	2803060	4743579	1706228	5652142	2238389	1202560	2208546	1187361	23028840	20569640	4351729	26730380	1562802	1118541	765698	1540021
366	365	84.1	15.53	1-Amino-1-cyclopentanecarboxylic acid	0.684336	[H]OC(=O)C1(N([H])[H])C([H])([H])C([H])([H])C([H])([H])C1([H])[H]	C6H11NO2	Small peptides	Aminoacids	Amino acids and Peptides	2492.46	3498.11	2471.27	1111101	1606762	1725661	1697428	1621888	1171021	1001725	1754571	36023.7	35172980	30870310	9080.06	43366510	18395.4	19780.1	21139.2	24713.9
367	366	74.05	15.534	13-METHYLTETRADECANOIC ACID METHYL ESTER	0.920188	[H]C([H])([H])OC(=O)C([H])([H])C([H])([H])C([H])([H])C([H])([H])C([H])([H])C([H])([H])C([H])([H])C([H])([H])C([H])([H])C([H])([H])C([H])([H])C([H])(C([H])([H])[H])C([H])([H])[H]	C16H32O2	Fatty esters	Wax monoesters	Fatty acids	36925.2	29410	64044.5	22898950	2111809	2324849	3879942	1814852	1405201	851252	1084956	712058	7845189	6672611	25290.8	9370891	37593.4	50254.1	44831.8	19289.1
368	367	191.1	15.554	2,3,3,4,4,6,6,7,7,8-DECAMETHYL-5-OXA-3,4,6,7-TETRASILANONANE	0.843046	[H]C([H])([H])C([H])(C([H])([H])[H])[Si](C([H])([H])[H])(C([H])([H])[H])[Si](O[Si](C([H])([H])[H])(C([H])([H])[H])[Si](C([H])([H])[H])(C([H])([H])[H])C([H])(C([H])([H])[H])C([H])([H])[H])(C([H])([H])[H])C([H])([H])[H]	C14H38OSi4			Alkaloids	307912	180239	203218	140534	237473	252581	229340	254556	285563	263320	270069	176070	1209807	167171	8585.44	1362569	91504.9	282768	260561	285103
369	368	260.2	15.568	2-Aminoadipic acid	0.668438	[H]OC(=O)C([H])([H])C([H])([H])C([H])([H])C([H])(N([H])[H])C(=O)O[H]	C6H11NO4	Small peptides	Aminoacids	Amino acids and Peptides	2613.03	594.317	410.801	365.149	2884767	2742231	2189022	4115097	1927879	1628032	1710311	992078	126395	124539	5790.47	464813	8893.78	15899.5	21998.8	18998.8
370	369	116.1	15.579	"8-Quinolinol, 5-(phenylazo)-"	0.504428						5746.28	686.032	3586.18	251944	113935	107307	74655.1	174157	95068.1	83246.5	90099.1	62278.3	528187	82161.3	3803.05	804153	526.816	2755.51	2037.44	2375.67
371	370	145.2	15.597	L-Valine	0.782677	[H]OC(=O)C([H])(N([H])[H])C([H])(C([H])([H])[H])C([H])([H])[H]	C5H11NO2	Small peptides	Aminoacids	Amino acids and Peptides	2903.3	2922.76	2326.84	60639.9	134387	123816	174442	134883	103073	95257.7	51263.3	14056.3	644571	672422	1931.66	592825	27725.9	18294.9	23366	19352.9
372	371	218.1	15.622	Aminomalonic acid	0.804476	[H]OC(=O)C([H])(N([H])[H])C(=O)O[H]	C3H5NO4	Small peptides	Aminoacids	Amino acids and Peptides	6917.42	3224.42	2881.06	1856.74	1161506	1329189	1101245	1543524	1752445	1632784	1950809	747803	4334623	5555368	128602	2714437	64981.4	26880.4	35208.6	39612.8
373	372	304.2	15.643	L-Ascorbic acid	0.798628	[H]OC=1C(=O)OC([H])(C1O[H])C([H])(O[H])C([H])([H])O[H]	C6H8O6			Polyketides	706.812	250.694	70.1834	0	46495	33627.8	23308.1	59802.6	648380	432949	311688	123929	18849.5	23259.3	1165.2	14259.9	11459.5	8065.06	12439	14393
374	373	205.1	15.657	3-(3-hydroxyphenyl)propionic acid	0.707973	[H]OC1=C([H])C([H])=C([H])C(=C1[H])C([H])([H])C([H])([H])C(=O)O[H]	C9H10O3			Shikimates and Phenylpropanoids	4706.19	4522.88	4356.8	855.326	82564.9	75190.8	106963	109584	54748.7	93745.9	57057.3	109884	294564	276317	21454.9	285045	2148988	1688279	1985804	2082685
375	374	313.25	15.667	"4,4'-Sulfonyldiphthalic dianhydride"	0.6116						1720.12	362.288	436.794	164.387	542604	541108	582384	490896	649041	572918	741627	411766	5577712	4807250	291595	5598990	31909.1	20884.9	26738.1	38860.3
376	375	299.1	15.704	D-Glyceraldehyde 3-phosphate	0.590003	[H]OC([H])(C([H])=O)C([H])([H])OP(=O)(O[H])O[H]	C3H7O6P	Saccharides	Monosaccharides	Carbohydrates	1718.76	433.576	258.612	58.9241	801687	769900	657434	484485	820324	706688	822548	432631	137420	124652	7919.08	128389	454.548	914.135	3689.84	1151.64
377	376	69.1	15.73	"Disulfide, di-tert-dodecyl"	0.642406						16593.4	4755.34	7421.41	7451.95	943719	1212245	1035830	1006093	827185	1007191	953399	582964	473802	419283	61370.4	73529.2	805393	806159	815288	805886
378	377	158.2	15.748	Aspartyllysine	0.526876	NCCCC[C@H](NC(=O)[C@@H](N)CC(O)=O)C(O)=O	C10H19N3O5	Small peptides	Dipeptides	Amino acids and Peptides	4401.87	695.272	2642.21	2265.32	341497	338752	318613	254533	366570	294314	337129	197887	832091	865386	70757.1	1000893	22190.5	16118.5	16808.3	17498.1
379	378	117.1	15.75	Uridine 5'-diphospho-N-acetylglucosamine	0.591664	[H]OC1=NC(=O)N(C([H])=C1[H])C2([H])OC([H])(C([H])([H])OP(=O)(O[H])OP(=O)(O[H])OC3([H])OC([H])(C([H])([H])O[H])C([H])(O[H])C([H])(O[H])C3([H])N=C(O[H])C([H])([H])[H])C([H])(O[H])C2([H])O[H]	C17H27N3O17P2	Aminosugars and aminoglycosides	Aminosugars	Carbohydrates	165116	169601	140813	3829.75	297386	140389	264906	505494	278516	207762	531769	197856	9126041	8956934	2160587	10815350	1676901	1655675	1733414	1656816
380	379	217.186	15.78	D-Xylitol	0.652098	[H]OC([H])([H])C([H])(O[H])C([H])(O[H])C([H])(O[H])C([H])([H])O[H]	C5H12O5	Saccharides	Monosaccharides	Carbohydrates	12755.9	2756.81	3773.21	2400.84	1149387	1147104	971521	1089887	1758153	1443535	1738342	1070196	863161	828555	30896.6	924841	2148518	1804531	1848844	1688089
381	380	269.2	15.794								19619.7	11514.7	10614.2	9744.44	1158009	1001937	501594	934911	817577	647191	762556	16847.7	1627456	1012733	13227.9	2432470	3756.34	15903.2	3493.58	5260.3
382	381	243.1	15.82	Undecanoic acid	0.60301	[H]OC(=O)C([H])([H])C([H])([H])C([H])([H])C([H])([H])C([H])([H])C([H])([H])C([H])([H])C([H])([H])C([H])([H])C([H])([H])[H]	C11H22O2	Fatty Acids and Conjugates	Branched fatty acids|Unsaturated fatty acids	Fatty acids	12336.9	9033.82	9333.42	7474.2	279284	246171	248050	278147	244411	216200	382350	183003	550014	572458	32953.4	563568	224508	196886	210945	211280
383	382	69.1	15.825	11-METHYLDODECANOIC ACID METHYL ESTER	0.77342	[H]C([H])([H])OC(=O)C([H])([H])C([H])([H])C([H])([H])C([H])([H])C([H])([H])C([H])([H])C([H])([H])C([H])([H])C([H])([H])C([H])(C([H])([H])[H])C([H])([H])[H]	C14H28O2	Fatty esters	Wax monoesters	Fatty acids	32160.6	30078.6	22279.2	19404.7	428570	532698	498839	463551	394749	427656	420603	237227	353800	86461.5	23039.3	259366	616398	597960	620091	661140
384	383	227.2	15.844	L-Glutamine	0.668285	[H]N=C(O[H])C([H])([H])C([H])([H])C([H])(N([H])[H])C(=O)O[H]	C5H10N2O3	Small peptides	Aminoacids	Amino acids and Peptides	8579.7	6689.46	6088.65	6744.5	14091050	13922230	12040900	13439440	16993580	15235460	18064410	11282900	22989.5	11862.8	4189.18	1333977	13624.1	20511.4	20782.2	18452.8
385	384	174.133	15.855	1,4-Butanediammonium	0.733614	[H]N([H])C([H])([H])C([H])([H])C([H])([H])C([H])([H])N([H])[H]	C4H12N2	Pseudoalkaloids|Ornithine alkaloids	Acetate-derived alkaloids|Polyamines	Alkaloids	60877.2	36341.9	44387.1	34725.9	437399	449727	490817	504034	777201	671566	801544	615864	1772427	1871045	49590.2	1022744	294737	534011	557219	665861
386	385	159.1	15.869	D-Ribose 5-phosphate	0.586774	[H]OC1([H])OC([H])(C([H])([H])OP(=O)(O[H])O[H])C([H])(O[H])C1([H])O[H]	C5H11O8P	Saccharides	Monosaccharides	Carbohydrates	5660.94	8295.69	5369.49	4034.49	822501	941771	1193978	854853	572608	442662	744436	499441	111894	105292	6545.82	122627	36286.7	19888.4	35637.4	26566.6
387	386	71.1	15.88	3,7,11,15-TETRAMETHYL-1-HEXADECEN-3-OL	0.716045	[H]OC(C([H])=C([H])[H])(C([H])([H])[H])C([H])([H])C([H])([H])C([H])([H])C([H])(C([H])([H])[H])C([H])([H])C([H])([H])C([H])([H])C([H])(C([H])([H])[H])C([H])([H])C([H])([H])C([H])([H])C([H])(C([H])([H])[H])C([H])([H])[H]	C20H40O	Diterpenoids	Phytane diterpenoids	Terpenoids	9898.18	8225.68	6722.39	6537.04	938076	1237358	891741	1067258	793184	1973050	1258362	644722	970332	839204	98859.4	714338	1720262	1304307	1201656	1274947
388	387	245.1	15.906	Glutathione disulfide	0.638837	[H]OC(=O)C([H])([H])N=C(O[H])C([H])(N=C(O[H])C([H])([H])C([H])([H])C([H])(N([H])[H])C(=O)O[H])C([H])([H])SSC([H])([H])C([H])(N=C(O[H])C([H])([H])C([H])([H])C([H])(N([H])[H])C(=O)O[H])C(O[H])=NC([H])([H])C(=O)O[H]	C20H32N6O12S2	Small peptides	Aminoacids	Amino acids and Peptides	4001.63	2563.75	1769.19	1573.15	423626	569111	605231	359646	206270	89669.8	159901	89418.1	467553	307132	9992.57	376291	11375.5	560.539	15308.9	22917.7
389	388	257.2	15.91	N-Methylhydantoin	0.581692	[H]OC1=NC(=O)N(C([H])([H])[H])C1([H])[H]	C4H6N2O2	Histidine alkaloids	Imidazole alkaloids	Alkaloids	16939.2	10902.4	11343.7	9803.43	129212	141109	169064	516215	121946	588065	139752	398031	2174301	3210308	402990	4111748	40840.8	41698.7	45064.6	53680.2
390	389	102.1	15.917	Glycine	0.720479	[H]OC(=O)C([H])([H])N([H])[H]	C2H5NO2	Small peptides	Aminoacids	Amino acids and Peptides	29166.8	15806.5	17253.4	16650.3	45407.6	46318	28919.5	2400.65	138919	60857.3	96276.4	21026.6	3997196	2949493	61210.2	5514641	33769	27536.9	30904.8	35561.7
391	390	140.071	15.94	1-TRIMETHYLSILYLOXY-4-BUTOXYBENZENE	0.626937	[H]C=1C([H])=C(O[Si](C([H])([H])[H])(C([H])([H])[H])C([H])([H])[H])C([H])=C([H])C1OC([H])([H])C([H])([H])C([H])([H])C([H])([H])[H]	C13H22O2Si			Shikimates and Phenylpropanoids	1172574	578651	724960	661850	723145	749224	765269	714919	717065	757802	700698	383707	971596	924614	43861	955201	797768	703972	795072	833059
392	391	147.1	15.954	cis-Aconitic acid	0.610104	[H]OC(=O)C([H])=C(C(=O)O[H])C([H])([H])C(=O)O[H]	C6H6O6	Fatty Acids and Conjugates	Dicarboxylic acids	Fatty acids	16450.9	21643.6	19335.7	25214.9	220877	356947	290498	338151	318783	247159	292305	234459	7650834	6597467	286675	8255455	48457.5	140645	151885	130165
393	392	117.1	15.967	2,4,5-TRICHLOROPHENOXYACETIC ACID TRIMETHYLSILYL ESTER	0.678967	[H]C=1C(Cl)=C(Cl)C([H])=C(OC([H])([H])C(=O)O[Si](C([H])([H])[H])(C([H])([H])[H])C([H])([H])[H])C1Cl	C11H13Cl3O3Si			Alkaloids|Shikimates and Phenylpropanoids	42981.2	17559.8	20641.7	19392.6	737478	748572	845471	762328	1055243	864773	1025378	575440	6683638	6237344	539913	6481729	86675.8	61827.6	64192.8	89167.2
394	393	271.3	15.981	Tetradecanol	0.689927	[H]OC([H])([H])C([H])([H])C([H])([H])C([H])([H])C([H])([H])C([H])([H])C([H])([H])C([H])([H])C([H])([H])C([H])([H])C([H])([H])C([H])([H])C([H])([H])C([H])([H])[H]	C14H30O	Fatty acyls	Fatty alcohols	Fatty acids	14065.4	8020.6	9843.17	7358.46	7052907	6251753	9613764	3938604	1605783	1177976	1196014	761264	1489496	1349357	73151.4	1578712	82307.6	49824.7	55269.2	66838.7
395	394	174.133	16.002	glutamic acid	0.5544	[H]OC(=O)C([H])([H])C([H])([H])C([H])(N([H])[H])C(=O)O[H]	C5H9NO4	Small peptides	Aminoacids	Amino acids and Peptides	137.836	185.63	107.404	1370.13	731159	836281	732868	1525582	716690	530222	635765	386127	741921	721079	80278.1	585799	29627.9	17425.1	19087	23130.4
396	395	193.1	16.002								4035.92	3589.44	2123.48	2097.28	824800	810512	484536	513514	593162	836263	1116580	344886	521815	709045	5968.47	371782	311807	242668	293961	286537
397	396	69.1	16.039	"Carbonic acid, 2-chloroethyl 2-ethylhexyl ester"	0.868588						16344.7	13059.4	11858.3	10754.7	1625194	2058783	1950041	1829211	2109216	2356429	2447575	1200830	646913	524501	73588.1	327867	1843805	1764916	1663943	1731427
398	397	297.2	16.077	"1,3-Propanediol, ethyl octadecyl ether"	0.63641						61203.8	61369.6	46688.1	51173.4	44189.4	43711.5	84939.7	81481.3	97357	58588.1	56332.2	37245.1	109596	115830	8905.72	147211	289681	203446	253330	226697
399	398	315.2	16.116	Dihydroxyacetone phosphate	0.751406	[H]OC([H])([H])C(=O)C([H])([H])OP(=O)(O[H])O[H]	C3H7O6P	Saccharides	Monosaccharides	Carbohydrates	1785.43	1102.73	1074.83	388.547	969310	1654610	984856	941100	1171763	915670	1348251	850429	3211.48	1266.11	167069	11086.5	7244.14	120886	150327	172864
400	399	231.2	16.117	CHLORPROMAZINE	0.573946	[H]C=1C([H])=C([H])C2=C(SC3=C([H])C([H])=C(Cl)C([H])=C3N2C([H])([H])C([H])([H])C([H])([H])N(C([H])([H])[H])C([H])([H])[H])C1[H]	C17H19ClN2S	Tryptophan alkaloids	Simple indole alkaloids	Alkaloids	1670.97	1441.23	979.784	936.736	91823.1	99583.6	116267	92821.6	67678.2	70079.5	73279.2	60644.4	760391	433429	62247.2	669767	16879.6	17389	19996.8	11118.1
401	400	276.2	16.12	2,5-BIS(TRIMETHYLSILYLETHYNYL)ANILINE	0.782248	[H]N([H])C1=C([H])C(C#C[Si](C([H])([H])[H])(C([H])([H])[H])C([H])([H])[H])=C([H])C([H])=C1C#C[Si](C([H])([H])[H])(C([H])([H])[H])C([H])([H])[H]					901.432	58.1734	58.929	174.901	171542	164382	172227	265215	188314	153883	172282	107052	3770258	3291513	235613	3761808	1848.15	3374.52	9418.83	10709.2
402	401	69.1	16.136	"Carbonic acid, 2-chloroethyl 2-ethylhexyl ester"	0.768236						10628.4	10578.3	11298.1	8430.18	1379771	1588921	1428419	1504849	1279190	1447309	1390228	821264	618400	535863	44654.6	506855	1084100	1101239	1030503	1089949
403	402	218.15	16.152	tyrosine	0.695468	[H]OC1=C([H])C([H])=C(C([H])=C1[H])C([H])([H])C([H])(N([H])[H])C(=O)O[H]	C9H11NO3	Small peptides	Aminoacids	Amino acids and Peptides|Shikimates and Phenylpropanoids	2972.91	3108.77	3261.47	1254.56	2291829	2288394	2143463	16029	69726.5	504931	825724	769467	3032004	3496867	884712	104554	35547	68666.8	73498.5	102443
404	403	259.2	16.175	Glycerol 1-phosphate	0.541141	[H]OC([H])([H])C([H])(O[H])C([H])([H])OP(=O)(O[H])O[H]	C3H9O6P			Carbohydrates	4685.95	1941.03	1400.55	2239.44	167745	173628	118107	245095	327989	340708	262803	193715	100636	80681	10034	85420.6	31235.1	26473.6	30669.1	26245
405	404	232.2	16.189	N-(2-hydroxyethyl)-iminodiacetic acid	0.525793	[H]OC(=O)C([H])([H])N(C([H])([H])C(=O)O[H])C([H])([H])C([H])([H])O[H]	C6H11NO5	Small peptides	Aminoacids	Amino acids and Peptides	1335.26	1353.63	1125.98	980.656	41031.5	43955	33879.2	37934.9	76889.3	74202.8	87796.8	1531918	1420774	1042772	79626.6	1007240	52519.6	3646.82	4325.4	7607.46
406	405	357.2	16.206	rac-Glycerol 3-phosphoate	0.836947	[H]OC([H])([H])C([H])(O[H])C([H])([H])OP(=O)(O[H])O[H]	C3H9O6P			Carbohydrates	4003.06	178.394	211.682	97.9566	14478440	12428690	13536050	13110470	7881074	6605509	8241274	4725332	13918270	13782330	712106	13338890	160521	430110	549582	657112
407	406	116.1	16.256	(-)-Epinephrine	0.773834	[H]OC1=C([H])C([H])=C(C([H])=C1O[H])C([H])(O[H])C([H])([H])N([H])C([H])([H])[H]	C9H13NO3	Tyrosine alkaloids	Phenylethylamines	Alkaloids	678.79	648.635	1016.69	1584.3	1192909	1138600	1031915	1275545	3335566	2682395	3139990	2210668	3292537	3003410	10332	3465951	54612	76811.9	104886	82843.6
408	407	217.15	16.256								8389.01	6451.17	4460.76	5780.04	1759898	1769054	1468126	2362276	2984036	2361817	2166094	2569844	856874	635309	19377	620043	105060	176154	64188.3	90881.1
409	408	156.1	16.279	L-Pyroglutamic acid	0.68941	[H]OC(=O)C1([H])N=C(O[H])C([H])([H])C1([H])[H]	C5H7NO3	Small peptides	Aminoacids	Amino acids and Peptides	605.483	1287.5	1475.06	937.408	25373520	24797090	21231970	27501370	44260740	35987180	43863400	31402720	1678359	1614758	61598.6	1818179	42575.9	89241.6	118216	95549.6
410	409	74.1	16.3	13-METHYLTETRADECANOIC ACID METHYL ESTER	0.704138	[H]C([H])([H])OC(=O)C([H])([H])C([H])([H])C([H])([H])C([H])([H])C([H])([H])C([H])([H])C([H])([H])C([H])([H])C([H])([H])C([H])([H])C([H])([H])C([H])(C([H])([H])[H])C([H])([H])[H]	C16H32O2	Fatty esters	Wax monoesters	Fatty acids	6368.25	51472.5	14236.3	33886.1	4970057	4745558	738491	5209324	5841826	4285715	6369642	4255934	992173	919731	91826.7	994731	173540	536025	627677	590450
411	410	226.2	16.308								418.668	1296.97	527.026	1036.79	619586	672386	597417	440531	621648	571312	772155	291836	6028400	5495113	134636	6352141	19697.6	13314.4	17782	38049.4
412	411	128.1	16.368	DIN-DECYL ADIPATE	0.598411	[H]C([H])([H])C([H])([H])C([H])([H])C([H])([H])C([H])([H])C([H])([H])C([H])([H])C([H])([H])C([H])([H])C([H])([H])OC(=O)C([H])([H])C([H])([H])C([H])([H])C([H])([H])C(=O)OC([H])([H])C([H])([H])C([H])([H])C([H])([H])C([H])([H])C([H])([H])C([H])([H])C([H])([H])C([H])([H])C([H])([H])[H]	C26H50O4	Fatty esters	Wax monoesters	Fatty acids	8208.58	2634.42	5866.06	3320.11	983960	1101164	917455	855872	813113	803366	1141616	575676	3925115	3526102	150956	3599543	271838	141018	159035	150524
413	412	117.1	16.376	Uridine 5'-diphospho-N-acetylglucosamine	0.655995	[H]OC1=NC(=O)N(C([H])=C1[H])C2([H])OC([H])(C([H])([H])OP(=O)(O[H])OP(=O)(O[H])OC3([H])OC([H])(C([H])([H])O[H])C([H])(O[H])C([H])(O[H])C3([H])N=C(O[H])C([H])([H])[H])C([H])(O[H])C2([H])O[H]	C17H27N3O17P2	Aminosugars and aminoglycosides	Aminosugars	Carbohydrates	47264.9	38213.4	40361.8	50457.8	703554	648068	743322	667898	991808	821801	1136160	564488	3107940	2824831	192273	3032566	215419	962154	1168765	1084782
414	413	158.2	16.377	Methyl 5-cyano-5-(m-methoxyphenyl)-2-oxocyclohexanecarboxylate	0.680286						4489.48	1765.47	4172.35	1987.69	337899	297242	491478	340446	162462	54280.8	156669	71700.8	7370131	7449613	254029	6767937	40341.1	47600.8	65188.3	89324.2
415	414	69.1	16.396	"Carbonic acid, 2-chloroethyl 2-ethylhexyl ester"	0.730813						20253.4	17360.6	14713.7	17629.3	894224	1014585	824238	947951	946197	817972	1006866	482264	999824	986710	80438.6	1010287	932136	846428	794945	815404
416	415	73.1	16.421	Ethamp	0.716338	[H]OP(=O)(O[H])OC([H])([H])C([H])([H])N([H])[H]	C2H8NO4P	Small peptides	Aminoacids	Amino acids and Peptides|Shikimates and Phenylpropanoids	106373	74851.6	85775.1	57405.4	12124920	11798400	12126460	11864310	15295370	12986440	15394430	9217485	11977840	11759940	879270	11644290	1031757	896965	897582	669289
417	416	276.2	16.427	"2-Methoxy-5-nitro-4,6-diphenylpyrimidine"	0.527314						1011.36	254.474	487.328	265.356	338394	360496	386382	440567	402827	322244	414321	249318	1839717	2165237	57835.6	1164770	3528.28	4640.43	19154.9	5300.01
418	417	369.2	16.433	2-Phospho-D-glyceric acid	0.806799	[H]OC(=O)C([H])(OP(=O)(O[H])O[H])C([H])([H])O[H]	C3H7O7P				14701	54.9074	120.471	55.2444	2220054	2414666	2392491	2313865	3816347	3381002	4255456	1468760	29846.4	49537.6	551.208	21970.5	6051.23	13913.6	16967.1	27911.2
419	418	292.2	16.475	L-Proline	0.666056	[H]OC(=O)C1([H])N([H])C([H])([H])C([H])([H])C1([H])[H]	C5H9NO2	Small peptides	Aminoacids|Dipeptides	Amino acids and Peptides	863.358	23.7162	268.116	38.7965	86945	96508	96231.6	99939.7	61015.4	62932.3	76546.3	43439.3	435066	435863	35430.2	440982	297745	281168	290584	263870
420	419	102.1	16.487	pantothenic acid	0.621408	[H]OC(=O)C([H])([H])C([H])([H])N=C(O[H])C([H])(O[H])C(C([H])([H])[H])(C([H])([H])[H])C([H])([H])O[H]	C9H17NO5	Fatty Acids and Conjugates	Branched fatty acids	Fatty acids	5307.45	5054.34	1859.34	2675.26	300055	294811	308738	314559	403384	323988	399301	383.699	2099355	1499630	22022.2	2751064	2679.7	8719.48	11383.5	1342.07
421	420	117.1	16.503	HEXADECANOIC ACID TRIMETHYLSILYL ESTER	0.791139	[H]C([H])([H])C([H])([H])C([H])([H])C([H])([H])C([H])([H])C([H])([H])C([H])([H])C([H])([H])C([H])([H])C([H])([H])C([H])([H])C([H])([H])C([H])([H])C([H])([H])C([H])([H])C(=O)O[Si](C([H])([H])[H])(C([H])([H])[H])C([H])([H])[H]	C19H40O2Si			Fatty acids	150841	150568	121931	163123	942775	788253	1569068	700844	957754	702001	763630	512416	2277567	2045609	109130	2230744	352024	322299	321130	322207
422	421	271.2	16.529								2970.93	1671.16	1679.6	1562.73	30671.3	27447.4	28462.7	22646	29454.1	22094.8	34737.4	18695.5	483280	392991	6673.56	507909	4969.12	4816.11	5581.36	8364.47
423	422	292.2	16.558	D-(-)-Penicillamine	0.645878	[H]OC(=O)C([H])(N([H])[H])C(S[H])(C([H])([H])[H])C([H])([H])[H]	C5H11NO2S	Small peptides	Aminoacids	Amino acids and Peptides	2784.95	1252.91	940.053	1023.91	22682.2	23975.9	23561	19849.8	17512	15646.1	27072.7	7741.84	84843.4	74120	3129.48	91053.8	500119	279671	330461	537058
424	423	158.2	16.571	L-Norleucine	0.666704	[H]OC(=O)C([H])(N([H])[H])C([H])([H])C([H])([H])C([H])([H])C([H])([H])[H]	C6H13NO2	Fatty Acids and Conjugates|Small peptides	Amino fatty acids|Aminoacids	Amino acids and Peptides|Fatty acids	3300.68	2103.27	343.324	1080.37	565687	594993	840010	538637	30984.7	437043	48140.8	60820.7	6535366	6656899	63550.3	5807798	8760.37	19461.7	27377.2	44633.2
425	424	227.1	16.576	N-acetyl putrescine	0.607581	[H]OC(=NC([H])([H])C([H])([H])C([H])([H])C([H])([H])N([H])[H])C([H])([H])[H]	C6H14N2O	Small peptides		Amino acids and Peptides	3398.2	997.639	352.525	527.315	16317.6	1168.1	611.426	619.855	1097.08	817.33	496.693	429.926	50240.3	45266.1	3324.28	65928.2	5034.93	257.297	512.972	6165.62
426	425	265.2	16.592	Hypoxanthine	0.823155	[H]OC1=NC([H])=NC=2N([H])C([H])=NC12	C5H4N4O	Pseudoalkaloids	pteridine alkaloids	Alkaloids	2130.28	4293.85	6828.12	3109.1	4166860	4375397	3959330	3693855	474689	426169	902942	332656	3477572	2707415	73854.8	3488912	85428	413201	723892	1071096
427	426	204.167	16.615	L-Iditol	0.681473	[H]OC([H])([H])C([H])(O[H])C([H])(O[H])C([H])(O[H])C([H])(O[H])C([H])([H])O[H]	C6H14O6	Saccharides	Monosaccharides	Carbohydrates	4437.69	3124.2	4235.86	2604.04	406370	370713	541176	347006	1081615	863995	985427	549783	2293600	2163895	142112	2343399	403661	289118	306628	314140
428	427	158.2	16.656	tyrosine methyl ester	0.585883	[H]OC1=C([H])C([H])=C(C([H])=C1[H])C([H])([H])C([H])(N([H])[H])C(=O)OC([H])([H])[H]	C10H13NO3	Small peptides	Aminoacids	Amino acids and Peptides|Shikimates and Phenylpropanoids	750.095	1013.08	1641.92	1336.59	781859	671763	1140581	726973	492063	434757	562208	245519	3637941	2906013	9261.79	3609317	41846.5	22381.4	27937.6	49476.1
429	428	112.1	16.658	N-EICOSA-5,8,11,14-TETRAENOYLPYRROLIDINE	0.526774	[H]C(=C([H])C([H])([H])C([H])=C([H])C([H])([H])C([H])([H])C([H])([H])C(=O)N1C([H])([H])C([H])([H])C([H])([H])C1([H])[H])C([H])([H])C([H])=C([H])C([H])([H])C([H])=C([H])C([H])([H])C([H])([H])C([H])([H])C([H])([H])C([H])([H])[H]	C24H39NO	Fatty amides	N-acyl amines	Fatty acids	3701.77	1424.96	1443.77	1232.53	527448	635425	547021	527766	347654	322096	377760	279478	155334	116042	366.215	207559	868.786	6992.43	9424.02	1023.09
430	429	75.1	16.702	1-(PENTAMETHYLDISILANYL)-4-(1-PHENYLTETRAMETHYLDISILANYL)BUT-1-EN-3-YNE	0.647929	[H]C(C#C[Si](C=1C([H])=C([H])C([H])=C([H])C1[H])(C([H])([H])[H])[Si](C([H])([H])[H])(C([H])([H])[H])C([H])([H])[H])=C([H])[Si](C([H])([H])[H])(C([H])([H])[H])[Si](C([H])([H])[H])(C([H])([H])[H])C([H])([H])[H]					48643.2	43360.7	6851.69	46570.4	3496170	3479059	3770244	3847041	4151875	3575715	3786225	2712606	407463	226613	450293	465592	332969	253141	298029	368616
431	430	144.1	16.706	L-Proline	0.639423	[H]OC(=O)C1([H])N([H])C([H])([H])C([H])([H])C1([H])[H]	C5H9NO2	Small peptides	Aminoacids|Dipeptides	Amino acids and Peptides	4738.31	1036.76	1867.04	4450.85	1053324	985319	1356285	1432944	1140213	933414	1026802	733174	6383293	6077375	231968	6385105	119903	102886	125348	167689
432	431	86.1	16.721	L-Norleucine	0.676982	[H]OC(=O)C([H])(N([H])[H])C([H])([H])C([H])([H])C([H])([H])C([H])([H])[H]	C6H13NO2	Fatty Acids and Conjugates|Small peptides	Amino fatty acids|Aminoacids	Amino acids and Peptides|Fatty acids	2797.42	2540.35	3068.54	3901.14	525249	381492	503421	501082	547221	532941	423610	331992	3474942	3332607	395034	2818472	17112.4	26308.9	27170.8	29364.2
433	432	357.2	16.731	3-phosphoglycerate	0.845716	[H]OC(=O)C([H])(O[H])C([H])([H])OP(=O)(O[H])O[H]	C3H7O7P				402.76	164.383	102.39	12.9203	22666630	23092320	23177950	16341790	22844190	23344420	25002310	18485930	371705	736376	2068.99	202686	704.342	95940.8	127775	200040
434	433	147.1	16.74	Glycerol	0.578749	[H]OC([H])([H])C([H])(O[H])C([H])([H])O[H]	C3H8O3				10901.1	19862	10426.8	13526.2	17492660	17900290	18424770	18922910	19556920	17982500	19186610	13051480	2016586	2533619	1453624	2116477	227177	915054	975040	890133
435	434	142.1	16.745	L-Prolinamide	0.645152	[H]N=C(O[H])C1([H])N([H])C([H])([H])C([H])([H])C1([H])[H]	C5H10N2O	Lysine alkaloids		Alkaloids|Amino acids and Peptides	10795	701.937	2799.73	3042.98	4593229	4311376	4295200	5615170	5834735	4434597	4816058	4674314	9492048	10478020	643714	9816478	192825	244920	237326	243775
436	435	73.1	16.773	rac-Glycerol 3-phosphoate	0.752939	[H]OC([H])([H])C([H])(O[H])C([H])([H])OP(=O)(O[H])O[H]	C3H9O6P			Carbohydrates	59098.6	78413.3	51063.4	87518.2	27274950	27062650	28133270	29047840	35852530	31952610	27613960	24618300	29420330	31716600	4347628	28639600	1288111	2042518	1567832	1958559
437	436	142.1	16.778	L-(-)-Proline	0.500276	[H]OC(=O)C1([H])N([H])C([H])([H])C([H])([H])C1([H])[H]	C5H9NO2	Small peptides	Aminoacids|Dipeptides	Amino acids and Peptides	1176.43	3120.65	5567.65	3042.98	742526	704728	1046559	6656291	1016407	952441	793164	4677153	7074306	7941134	636434	7905478	7609.32	11363.8	6422.1	234905
438	437	116.1	16.807	(R)-(-)-Phenylephrine	0.760426	[H]OC1=C([H])C([H])=C([H])C(=C1[H])C([H])(O[H])C([H])([H])N([H])C([H])([H])[H]	C9H13NO2	Tyrosine alkaloids	Phenylethylamines	Alkaloids	6761.16	5378.96	5594.38	6728.12	2823036	2853023	2849730	2965034	3164992	130011	3075781	94134.9	5954095	6182066	214826	6478902	95167	61761.5	67538.5	111580
439	438	157.18	16.807	L-Citrulline	0.682675	[H]N=C(O[H])N([H])C([H])([H])C([H])([H])C([H])([H])C([H])(N([H])[H])C(=O)O[H]	C6H13N3O3	Small peptides	Aminoacids	Amino acids and Peptides	5114.75	3023.38	8867.79	3594.13	1807098	1722037	2388411	1993391	1878587	1616258	1494546	1975968	15958820	15816310	432545	18069940	71683.5	111582	115288	158648
440	439	273.2	16.834	Citric acid	0.838267	[H]OC(=O)C([H])([H])C(O[H])(C(=O)O[H])C([H])([H])C(=O)O[H]	C6H8O7	Fatty Acids and Conjugates	Hydroxy fatty acids	Fatty acids	3050.3	508.015	1934.1	2752	368792	407244	426785	460190	1070853	754960	1032682	493392	4172698	4216619	327416	3898658	3350.86	312864	340472	296759
441	440	217.2	16.862	heptadecanoic acid	0.663707	[H]OC(=O)C([H])([H])C([H])([H])C([H])([H])C([H])([H])C([H])([H])C([H])([H])C([H])([H])C([H])([H])C([H])([H])C([H])([H])C([H])([H])C([H])([H])C([H])([H])C([H])([H])C([H])([H])C([H])([H])[H]	C17H34O2	Fatty Acids and Conjugates	Branched fatty acids|Unsaturated fatty acids	Fatty acids	13911.5	7900.52	3929.19	8617.2	485659	635704	382635	904185	3711001	2853600	3151264	1941138	3866016	3591186	165823	3659399	79595.4	94644.1	94153.6	75993
442	441	326.25	16.877	"Ethanol, 2,2'-(octadecylimino)bis-"	0.518729						2650.09	599.035	612.543	583.265	38199.2	71123.6	57633	69422.5	42432.6	40651.7	61159.5	2352.39	3014235	2074055	1308.11	4268870	3774.76	2234.97	2648.96	4206.25
443	442	285.3	16.91	14-METHYLHEXADECANOIC ACID TRIMETHYLSILYLESTER	0.841705	[H]C([H])([H])C([H])([H])C([H])(C([H])([H])[H])C([H])([H])C([H])([H])C([H])([H])C([H])([H])C([H])([H])C([H])([H])C([H])([H])C([H])([H])C([H])([H])C([H])([H])C([H])([H])C([H])([H])C(=O)O[Si](C([H])([H])[H])(C([H])([H])[H])C([H])([H])[H]	C20H42O2Si			Fatty acids	619160	606777	513327	714598	26155960	25729450	33160040	22474750	24111770	24858900	22995780	15764000	16655490	13486780	882119	13506170	21070490	13295020	15222800	14670690
444	443	174.175	16.915	Cadaverine	0.734443	[H]N([H])C([H])([H])C([H])([H])C([H])([H])C([H])([H])C([H])([H])N([H])[H]	C5H14N2	Pseudoalkaloids|Ornithine alkaloids	Acetate-derived alkaloids|Polyamines	Alkaloids	117055	61390.2	71429.2	78615.4	2144196	2121882	2726935	2118961	2123338	1698428	2029424	1254102	9862315	10423630	473688	6489598	750085	1333503	1399630	1698515
445	444	147.1	16.948	meso-Erythritol	0.614196	[H]OC([H])([H])C([H])(O[H])C([H])(O[H])C([H])([H])O[H]	C4H10O4				1764.22	1004.01	7705.75	19155.1	1083557	1271574	5211169	1699084	2983119	1872648	2230525	1790142	439751	798134	121836	467623	205525	436353	603426	464228
446	445	103.1	16.965	D-Lyxose	0.80636	[H]OC1([H])OC([H])([H])C([H])(O[H])C([H])(O[H])C1([H])O[H]	C5H10O5	Saccharides	Monosaccharides	Carbohydrates	6326.87	3116.2	3491.21	3068.44	2069845	262831	2017643	448029	838813	487517	614538	461189	830730	1003197	89011.4	949398	21844.7	28894.8	28123.4	658.591
447	446	116.1	16.984	alanine-alanine	0.650739	[H]OC(=O)C([H])(N=C(O[H])C([H])(N([H])[H])C([H])([H])[H])C([H])([H])[H]	C6H12N2O3	Small peptides	Aminoacids	Amino acids and Peptides	2275.79	801.168	1160.34	825.719	727292	761457	694138	845319	247171	238300	342495	155748	4474401	4612133	120084	4795173	31356.5	100114	71295.2	57535.6
448	447	273.2	17.001	"1,1-Bis(4,4-dimethyl-2,6-dioxocyclohexyl)ethane"	0.533678						2462.48	300.231	152.677	334.834	478387	446089	346874	749216	424295	354653	286664	209130	72101.9	67491.2	18267.2	87417	1304.17	2122.07	2043.74	1178.93
449	448	73.1	17.011	Uridine 5'-diphospho-N-acetylglucosamine	0.838855	[H]OC1=NC(=O)N(C([H])=C1[H])C2([H])OC([H])(C([H])([H])OP(=O)(O[H])OP(=O)(O[H])OC3([H])OC([H])(C([H])([H])O[H])C([H])(O[H])C([H])(O[H])C3([H])N=C(O[H])C([H])([H])[H])C([H])(O[H])C2([H])O[H]	C17H27N3O17P2	Aminosugars and aminoglycosides	Aminosugars	Carbohydrates	55081.3	30582.2	33451	29916.7	9393334	10329230	9421370	8996550	5609108	3984540	4568607	3150346	172747	81730.6	4812568	469922	82141.4	286112	319849	226388
450	449	218.2	17.027	D-homoserine	0.568264	[H]OC(=O)C([H])(N([H])[H])C([H])([H])C([H])([H])O[H]	C4H9NO3	Small peptides	Aminoacids	Amino acids and Peptides	2517.08	2780.78	1681.03	2006.63	2867045	3307833	3305533	2564708	1455819	1114480	1331532	701670	2192853	1772568	55075.1	2271859	14078	2213.18	9331.68	7563.88
451	450	285.3	17.045	ETHINYLESTRADIOL-3-TMS	0.517031	[H]C#CC1(O[H])C([H])([H])C([H])([H])C2([H])C3([H])C([H])([H])C([H])([H])C4=C([H])C(O[Si](C([H])([H])[H])(C([H])([H])[H])C([H])([H])[H])=C([H])C([H])=C4C3([H])C([H])([H])C([H])([H])C21C([H])([H])[H]	CH4				5250.23	2674.75	5145.45	3428.56	467520	543005	567223	310779	277440	202917	237400	145700	41976.3	38970.2	10458.4	254811	129153	60959.8	62865.7	73576.1
452	451	297.2	17.067	vanilylmandelic acid	0.536202	[H]OC(=O)C([H])(O[H])C1=C([H])C([H])=C(O[H])C(OC([H])([H])[H])=C1[H]	C9H10O5	Phenylpropanoids (C6-C3)	Cinnamic acids and derivatives	Shikimates and Phenylpropanoids	1834	529.895	1521.3	1754.32	40744.8	35852.1	40200.4	35731.5	16994.4	18590.1	36674.8	15586.7	655714	505870	34738.9	964817	15605.7	4433.89	4092.72	11013
453	452	70.1	17.074	14-METHYLPENTADECANOIC ACID METHYL ESTER	0.512808	[H]C([H])([H])OC(=O)C([H])([H])C([H])([H])C([H])([H])C([H])([H])C([H])([H])C([H])([H])C([H])([H])C([H])([H])C([H])([H])C([H])([H])C([H])([H])C([H])([H])C([H])(C([H])([H])[H])C([H])([H])[H]	C17H34O2	Fatty esters	Wax monoesters	Fatty acids	8222.49	2193.66	1238.27	4348.15	546640	453546	571314	629642	570669	443974	464778	227617	1151057	1070759	86901.5	1072933	27332.7	41151.8	9019.99	41285.9
454	453	174.2	17.085	N-OCTYLBIS(TRIMETHYLSILYL)AMINE	0.80835	[H]C([H])([H])C([H])([H])C([H])([H])C([H])([H])C([H])([H])C([H])([H])C([H])([H])C([H])([H])N([Si](C([H])([H])[H])(C([H])([H])[H])C([H])([H])[H])[Si](C([H])([H])[H])(C([H])([H])[H])C([H])([H])[H]	C14H35NSi2	Ornithine alkaloids	Polyamines	Alkaloids	442.664	273.892	89.8992	78.7383	10067740	10272120	8994406	13169480	14407430	13484650	13233590	9736338	14928980	15340710	3251821	11976510	68947.8	152387	169509	234347
455	454	147.1	17.096	BETA-(TRIMETHYLSILYL)OXY-CINNAMIC ACID TRIMETHYLSILYL ESTER	0.549081	[H]C=1C([H])=C([H])C(=C([H])C1[H])C(O[Si](C([H])([H])[H])(C([H])([H])[H])C([H])([H])[H])=C([H])C(=O)O[Si](C([H])([H])[H])(C([H])([H])[H])C([H])([H])[H]	C15H24O3Si2				51499.7	21574	7885.29	22016.3	541686	526144	594956	716606	929204	834191	790397	524032	8867064	10023120	1557200	10150650	4643.29	115529	118221	72059.7
456	455	144.2	17.121	L-Valine	0.639299	[H]OC(=O)C([H])(N([H])[H])C([H])(C([H])([H])[H])C([H])([H])[H]	C5H11NO2	Small peptides	Aminoacids	Amino acids and Peptides	1545.23	5432.81	2099.51	5129.57	491132	478815	693935	500133	447618	382917	440194	211992	3365286	3084921	143063	3043404	71797	59735.7	74870.3	115201
457	456	226.2	17.14	3,3,5-TRIMETHYL-1,2,3,4-TETRAHYDRO-GAMMA-CARBOLINE-1-SPIRO-4'-(1'-METHYL)PIPERIDINE	0.593902	[H]C=1C([H])=C([H])C2=C(C1[H])C3=C(N2C([H])([H])[H])C([H])([H])C(N([H])C34C([H])([H])C([H])([H])N(C([H])([H])[H])C([H])([H])C4([H])[H])(C([H])([H])[H])C([H])([H])[H]	C19H27N3	Tryptophan alkaloids	Carboline alkaloids	Alkaloids	1635.38	400.981	199.379	307.379	679419	746560	617141	475953	487765	481324	777293	333302	6268936	5572976	124944	6609715	39808.2	9831.94	15364.8	60816.1
458	457	174.167	17.165	N-OCTYLBIS(TRIMETHYLSILYL)AMINE	0.881784	[H]C([H])([H])C([H])([H])C([H])([H])C([H])([H])C([H])([H])C([H])([H])C([H])([H])C([H])([H])N([Si](C([H])([H])[H])(C([H])([H])[H])C([H])([H])[H])[Si](C([H])([H])[H])(C([H])([H])[H])C([H])([H])[H]	C14H35NSi2	Ornithine alkaloids	Polyamines	Alkaloids	402663	227255	261532	268650	1163326	1783244	1451045	1694999	1577832	1464539	1797542	842792	2844972	3255548	126496	13123280	402570	356603	410684	450298
459	458	128.1	17.187	methionine sulfoxide	0.823989	[H]OC(=O)C([H])(N([H])[H])C([H])([H])C([H])([H])S(=O)C([H])([H])[H]	C5H11NO3S	Small peptides	Aminoacids	Amino acids and Peptides	6240.73	6248.32	3201.1	3588.9	1065659	1228614	1017702	955334	836616	810232	1460233	583814	3700248	3337095	100212	3602844	218594	186305	215033	209971
460	459	273.2	17.21	2-Aminopimelic acid	0.533098	[H]OC(=O)C([H])([H])C([H])([H])C([H])([H])C([H])([H])C([H])(N([H])[H])C(=O)O[H]	C7H13NO4	Small peptides	Aminoacids	Amino acids and Peptides	140.278	306.241	217.318	345.675	470278	436083	383383	802890	396472	320566	209775	180562	44425.5	75503.2	17472.2	42001.2	1768.33	2055.68	7366.6	2212.63
461	460	158.2	17.215	L-Norleucine	0.74484	[H]OC(=O)C([H])(N([H])[H])C([H])([H])C([H])([H])C([H])([H])C([H])([H])[H]	C6H13NO2	Fatty Acids and Conjugates|Small peptides	Amino fatty acids|Aminoacids	Amino acids and Peptides|Fatty acids	4818.11	4508.2	3230.61	2174.45	185489	178876	269231	215302	80902.8	61007	108328	35683.9	2502949	2446397	67588	2330413	33806.6	31981.1	41271.2	58838.9
462	461	174.162	17.222	N-OCTYLBIS(TRIMETHYLSILYL)AMINE	0.877451	[H]C([H])([H])C([H])([H])C([H])([H])C([H])([H])C([H])([H])C([H])([H])C([H])([H])C([H])([H])N([Si](C([H])([H])[H])(C([H])([H])[H])C([H])([H])[H])[Si](C([H])([H])[H])(C([H])([H])[H])C([H])([H])[H]	C14H35NSi2	Ornithine alkaloids	Polyamines	Alkaloids	408549	227817	259779	267629	1342411	1300483	1198009	1293266	946676	875624	1080888	594842	1237955	1121636	130721	1083341	373214	333616	385623	430348
463	462	226.2	17.243	14-METHYLPENTADECANOIC ACID METHYL ESTER	0.680791	[H]C([H])([H])OC(=O)C([H])([H])C([H])([H])C([H])([H])C([H])([H])C([H])([H])C([H])([H])C([H])([H])C([H])([H])C([H])([H])C([H])([H])C([H])([H])C([H])([H])C([H])(C([H])([H])[H])C([H])([H])[H]	C17H34O2	Fatty esters	Wax monoesters	Fatty acids	3212.1	341.694	407.317	882.901	1265993	1230290	1033911	790479	790967	810530	1203004	506398	10215930	9919347	180396	12152130	96029.7	3445.36	39739.3	136066
464	463	264.2	17.259	Adenine	0.875926	[H]N([H])C=1N=C([H])N([H])C2=NC([H])=NC12	C5H5N5	Pseudoalkaloids	pteridine alkaloids	Alkaloids	41161.8	4179.49	1936	2867.76	3970434	4422853	3091436	3652452	6393821	5107879	6585437	3955736	2619022	2313356	70065.8	2591367	1331770	639195	956317	1430318
465	464	175.1	17.275	PARA-ISOPROPENYLPHENYLPENTAMETHYLDISILANE	0.696046	[H]C([H])=C(C1=C([H])C([H])=C(C([H])=C1[H])[Si](C([H])([H])[H])(C([H])([H])[H])[Si](C([H])([H])[H])(C([H])([H])[H])C([H])([H])[H])C([H])([H])[H]	C14H24Si2			Alkaloids|Terpenoids	4112.43	1827.32	4312.55	851.274	676658	726947	663717	859236	1946418	1288295	1314106	1448412	265750	136496	15830.9	181725	39443.8	49352.8	48089.5	43146.2
466	465	245.193	17.292	alpha-Lactose	0.686056	[H]OC([H])([H])C1([H])OC([H])(OC2([H])C([H])(O[H])C([H])(O[H])C([H])(O[H])OC2([H])C([H])([H])O[H])C([H])(O[H])C([H])(O[H])C1([H])O[H]	C12H22O11	Saccharides	Disaccharides|Polysaccharides	Carbohydrates	1252.02	657.495	538.182	1220.68	2452054	2609917	3151357	2740570	1934964	1742274	2024048	1244315	13611390	14267020	1355380	13415890	1390923	1646659	1709029	1468538
467	466	271.2	17.296	3,4-DIETHYNYL-1,1-DIMETHYL-2,5-BIS(TRIMETHYLSILYL)-1-SILACYCLOPENTA-2,5-DIENE	0.563569	[H]C#CC=1C(C#C[H])=C([Si](C1[Si](C([H])([H])[H])(C([H])([H])[H])C([H])([H])[H])(C([H])([H])[H])C([H])([H])[H])[Si](C([H])([H])[H])(C([H])([H])[H])C([H])([H])[H]	CH4				2731.8	2377.81	1390.22	2857.07	155099	156827	176920	156720	125045	109647	137738	73484.4	1454795	1310743	61695.9	1476003	83634.3	80856.6	88338.2	79635.9
468	467	70.1	17.305	"Succinic acid, 3-methylbutyl octadecyl ester"	0.511707						7237.58	2770.55	3333.11	3359.66	23411.2	28610.2	38176.4	42446.2	26453	33540.8	24579.5	25200.8	5185590	5582209	10510.4	6497323	37927.2	34023.1	28555.1	32100.4
469	468	387.3	17.344								71.6907	81.8249	0	111.477	93022.8	87325.3	96901.8	87264.6	69044.2	60869.4	82608	43884.7	840102	762570	33739.2	855463	9171.49	6052.41	7851.29	10863.2
470	469	278.2	17.371	Histamine	0.517524	[H]N([H])C([H])([H])C([H])([H])C1=C([H])N=C([H])N1[H]	C5H9N3	Histidine alkaloids	Imidazole alkaloids	Alkaloids	1853.83	208.685	297.925	885.237	519857	512422	153642	298938	284392	440065	502769	131296	2199.07	2105.85	1098.24	44050	17651.7	15254.8	14658.4	18236.1
471	470	290.2	17.374	Pantothenate	0.566795	[H]OC(=O)C([H])([H])C([H])([H])N=C(O[H])C([H])(O[H])C(C([H])([H])[H])(C([H])([H])[H])C([H])([H])O[H]	C9H17NO5	Fatty Acids and Conjugates	Branched fatty acids	Fatty acids	1795.9	316.778	639.563	157.644	27842.1	37781.6	25273.5	51245.4	2132.28	34560.6	6629.07	1441.51	1897661	1920147	901.592	1450174	2340.76	4292.99	2363.51	839.12
472	471	144.167	17.382								5183.84	1991.89	2282.4	1298.48	305068	301997	490782	301807	220268	181414	224231	116783	2853926	2636560	99902.4	2728494	48955.6	69654.7	78263.4	105165
473	472	71.1	17.39	UNDECANE	0.77156	[H]C([H])([H])C([H])([H])C([H])([H])C([H])([H])C([H])([H])C([H])([H])C([H])([H])C([H])([H])C([H])([H])C([H])([H])C([H])([H])[H]	C11H24	Fatty acyls	Hydrocarbons	Fatty acids	26655.3	5248.13	3861.53	10970.6	393470	440311	390583	432769	399507	439555	431730	243041	213482	159360	19491.4	192973	425602	355574	295273	314395
474	473	102.1	17.407	3-hydroxypropionic acid dimer 2	0.677144	[H]OC(=O)C([H])([H])C([H])([H])OC([H])([H])C([H])([H])C(=O)O[H]	C6H10O5	Fatty Acids and Conjugates	Dicarboxylic acids	Fatty acids	1100.93	1792.07	578.283	58177.8	132026	133770	97212.4	166497	69103.6	113435	192985	75378.2	5714196	4989926	124624	6980987	9949.89	8474.64	10968.1	18696.2
475	474	158.2	17.409	L-Norleucine	0.747083	[H]OC(=O)C([H])(N([H])[H])C([H])([H])C([H])([H])C([H])([H])C([H])([H])[H]	C6H13NO2	Fatty Acids and Conjugates|Small peptides	Amino fatty acids|Aminoacids	Amino acids and Peptides|Fatty acids	1870.38	2016.11	2089.31	19080.9	1798389	1677135	3108287	1741959	559747	241113	525119	146268	19528660	19112450	1004873	18478940	49536.2	51067	63497.8	117239
476	475	226.2	17.43	3-METHYLENE-5-PHENYL-5-TRIMETHYLSILOXY-1-PENTENE	0.654472	[H]C([H])=C([H])C(=C([H])[H])C([H])([H])C([H])(O[Si](C([H])([H])[H])(C([H])([H])[H])C([H])([H])[H])C=1C([H])=C([H])C([H])=C([H])C1[H]	C15H22OSi			Alkaloids	1498.51	417.037	994.615	8832.32	1425128	1324708	1395573	1299513	1514502	1368683	1798374	860148	12662430	11451950	385849	13000120	111750	48403.1	73622.9	154261
477	476	55	17.453	METHYL (Z)-10-PENTADECENOATE	0.87134	[H]C(=C([H])C([H])([H])C([H])([H])C([H])([H])C([H])([H])C([H])([H])C([H])([H])C([H])([H])C([H])([H])C(=O)OC([H])([H])[H])C([H])([H])C([H])([H])C([H])([H])C([H])([H])[H]	C16H30O2	Fatty esters	Wax monoesters	Fatty acids	50882.6	195557	177632	5814641	351374	317418	450566	231416	205271	160936	220936	123981	219185	319647	4695.22	496439	466173	442899	368826	319990
478	477	307.2	17.468	tagatose	0.800763	[H]OC([H])([H])C(=O)C([H])(O[H])C([H])(O[H])C([H])(O[H])C([H])([H])O[H]	C6H12O6	Saccharides	Monosaccharides	Carbohydrates	1917.8	448.543	267.973	499.999	431965	403880	485367	418647	546438	501729	622237	369882	1467464	1689780	110106	1653239	106524	99037.2	116079	104288
479	478	209.125	17.478	2,5-DIMETHOXYPHENYLACETIC ACID TRIMETHYLSILYL ESTER	0.558955	[H]C=1C([H])=C(OC([H])([H])[H])C(=C([H])C1OC([H])([H])[H])C([H])([H])C(=O)O[Si](C([H])([H])[H])(C([H])([H])[H])C([H])([H])[H]	C13H20O4Si			Alkaloids	4726.78	7091.4	6434	17350	64679.7	54313.5	88371.9	57859	303606	69429.9	143886	43420.3	2265773	2131220	27785.5	2342522	1219232	875172	1304618	1504504
480	479	339.3	17.49								225.781	61.5513	263.471	0	55814	53079.6	35016.9	42975.9	32070.5	30566.8	64750.6	36644.6	3417370	2655320	4173.72	6175782	4671.01	1450.51	2169.06	7384.57
481	480	71.1	17.495	TITLE=Fiehn VocBinbase Bin #1199	0.647732						38648.6	26810.7	24222.2	533867	585143	635237	599625	744886	600564	701963	601620	490953	257090	211995	10111.5	167718	736339	614203	513068	551076
482	481	290.2	17.495	Diethanolamine	0.602711	[H]OC([H])([H])C([H])([H])N([H])C([H])([H])C([H])([H])O[H]	C4H11NO2			Alkaloids	2002.78	219.926	230.456	75.0562	380870	332752	358474	350188	271968	256302	384387	242014	815878	1209107	27060	770195	3151.11	2271.46	3835.81	10456.1
483	482	204.188	17.51	L-Serine	0.822429	[H]OC(=O)C([H])(N([H])[H])C([H])([H])O[H]	C3H7NO3	Small peptides	Aminoacids	Amino acids and Peptides	8396.76	4015.33	2684.09	1175.85	4782648	5928692	5004943	10081460	13605600	12771980	15829070	13412170	98726.5	108012	9402.78	118411	136996	103468	93955.6	100403
484	483	117.1	17.525	14-METHYLHEXADECANOIC ACID TRIMETHYLSILYLESTER	0.850507	[H]C([H])([H])C([H])([H])C([H])(C([H])([H])[H])C([H])([H])C([H])([H])C([H])([H])C([H])([H])C([H])([H])C([H])([H])C([H])([H])C([H])([H])C([H])([H])C([H])([H])C([H])([H])C([H])([H])C(=O)O[Si](C([H])([H])[H])(C([H])([H])[H])C([H])([H])[H]	C20H42O2Si			Fatty acids	738616	710446	610869	527778	2240044	2070691	3732091	2363678	4100585	3055328	3254970	2355111	377516	578262	51430.1	399059	998264	1048731	835960	622637
485	484	257.2	17.526								9951.3	8665.15	7270.77	5981.73	170092	145504	133544	121693	155178	127418	262043	120069	1572205	1651312	28617.2	1997876	13200.5	15415.9	9316.6	62075.3
486	485	156.1	17.565	Glutathione disulfide	0.664542	[H]OC(=O)C([H])([H])N=C(O[H])C([H])(N=C(O[H])C([H])([H])C([H])([H])C([H])(N([H])[H])C(=O)O[H])C([H])([H])SSC([H])([H])C([H])(N=C(O[H])C([H])([H])C([H])([H])C([H])(N([H])[H])C(=O)O[H])C(O[H])=NC([H])([H])C(=O)O[H]	C20H32N6O12S2	Small peptides	Aminoacids	Amino acids and Peptides	2470.68	2337.96	1238.95	1445	752373	665523	698895	776798	651173	475563	715801	705204	6823124	7612604	166008	11247440	149050	51796.6	85040.8	224310
487	486	225.2	17.567	Reduced Vitamin K (phylloquinone)	0.523953	[H]C=1C([H])=C([H])C=2C(=O)C(=C(C(=O)C2C1[H])C([H])([H])[H])C([H])([H])C([H])=C(C([H])([H])[H])C([H])([H])C([H])([H])C([H])([H])C([H])(C([H])([H])[H])C([H])([H])C([H])([H])C([H])([H])C([H])(C([H])([H])[H])C([H])([H])C([H])([H])C([H])([H])C([H])(C([H])([H])[H])C([H])([H])[H]	C31H46O2	Meroterpenoids	Prenyl quinone meroterpenoids	Terpenoids	2162.92	1894.12	860.23	806.451	311555	288381	268052	263159	267749	255859	354393	138754	3869278	3201111	67425.9	3991493	27049.5	12921	16496.6	37515.7
488	487	103.1	17.581	D-(-)-Fructose	0.790474	[H]OC([H])([H])C1([H])OC(O[H])(C([H])([H])O[H])C([H])(O[H])C1([H])O[H]	C6H12O6	Saccharides	Monosaccharides	Carbohydrates	9009.13	5841.62	3498.85	163.702	570813	518615	665992	454496	1735470	93831.6	2023796	191912	4159654	5094221	282496	3926984	176016	230755	250025	172462
489	488	290.2	17.602	Oxitriptan	0.732267	[H]OC=1C([H])=C([H])C=2N([H])C([H])=C(C2C1[H])C([H])([H])C([H])(N([H])[H])C(=O)O[H]	C11H12N2O3	Small peptides	Aminoacids	Amino acids and Peptides	734.563	378.703	230.456	0	3603718	3435087	3843608	2892444	2205065	1999738	2527208	1318477	10932690	11764650	490008	11321730	5720.55	11641.9	11213.3	43296.6
490	489	117.1	17.616	2-METHYLPENTADECANOIC ACID TRIMETHYLSILYLESTER	0.859662	[H]C([H])([H])C([H])([H])C([H])([H])C([H])([H])C([H])([H])C([H])([H])C([H])([H])C([H])([H])C([H])([H])C([H])([H])C([H])([H])C([H])([H])C([H])([H])C([H])(C(=O)O[Si](C([H])([H])[H])(C([H])([H])[H])C([H])([H])[H])C([H])([H])[H]	C19H40O2Si				448058	432574	382344	407450	4658900	4301164	7218866	3657934	5279729	4355728	4527459	3088872	1615881	1759307	237119	1499333	1803600	1338447	1344971	1309185
491	490	158.2	17.647	1-O-(9-OCTADECENYL)GLYCEROL 2,3-DITRIMETHYLSILYL ETHER	0.645994	[H]C(=C([H])C([H])([H])C([H])([H])C([H])([H])C([H])([H])C([H])([H])C([H])([H])C([H])([H])C([H])([H])OC([H])([H])C([H])(O[Si](C([H])([H])[H])(C([H])([H])[H])C([H])([H])[H])C([H])([H])O[Si](C([H])([H])[H])(C([H])([H])[H])C([H])([H])[H])C([H])([H])C([H])([H])C([H])([H])C([H])([H])C([H])([H])C([H])([H])C([H])([H])C([H])([H])[H]	C27H58O3Si2			Fatty acids	2326.89	3589.78	2027.65	89652.2	305929	222938	313673	354570	76171.6	33362.8	83757.4	35133	1622719	1459691	532.411	1402747	11347.1	10274.7	7491.05	10452.4
492	491	191.1	17.65	5-Aminopentanoic acid	0.545887	[H]OC(=O)C([H])([H])C([H])([H])C([H])([H])C([H])([H])N([H])[H]	C5H11NO2	Fatty Acids and Conjugates|Small peptides	Amino fatty acids|Aminoacids	Amino acids and Peptides|Fatty acids	13053.6	6931.43	5803.43	27343.5	2169593	3535357	6832174	4847081	926197	845063	1130843	1051205	5626911	7216845	771492	6533866	595658	283249	260572	571904
493	492	204.2	17.652	3-(3-hydroxyphenyl)propionic acid	0.823766	[H]OC1=C([H])C([H])=C([H])C(=C1[H])C([H])([H])C([H])([H])C(=O)O[H]	C9H10O3			Shikimates and Phenylpropanoids	21271.3	12281.2	8861.92	8030.07	10164630	14183930	21291370	15259740	8079273	6116703	7503744	4925664	16827620	20124160	1932778	17936540	1439469	584082	548079	1312315
494	493	74	17.664	18-METHYLNONADECANOIC ACID METHYL ESTER	0.898386	[H]C([H])([H])OC(=O)C([H])([H])C([H])([H])C([H])([H])C([H])([H])C([H])([H])C([H])([H])C([H])([H])C([H])([H])C([H])([H])C([H])([H])C([H])([H])C([H])([H])C([H])([H])C([H])([H])C([H])([H])C([H])([H])C([H])(C([H])([H])[H])C([H])([H])[H]	C21H42O2	Fatty esters	Wax monoesters	Fatty acids	5838.32	2645.47	26886.8	19284680	1016025	1820350	2777099	1686580	1400592	872209	1657124	673336	2565240	2668838	310193	1316047	219718	337274	129181	204576
495	494	142.1	17.678	L-Prolinamide	0.635775	[H]N=C(O[H])C1([H])N([H])C([H])([H])C([H])([H])C1([H])[H]	C5H10N2O	Lysine alkaloids		Alkaloids|Amino acids and Peptides	1445.13	1481.67	2384.22	2594.43	455805	381289	416517	465224	159524	140691	316604	113154	5128244	4548378	21714	6293653	47519.9	28719.3	33786.5	162352
496	495	71.1	17.69	gamma-Amino-n-butyric acid	0.593535	[H]OC(=O)C([H])([H])C([H])([H])C([H])([H])N([H])[H]	C4H9NO2	Small peptides	Aminoacids	Amino acids and Peptides	2247.54	2376.31	2095.1	1395414	1084085	1140815	1171764	1123817	1191000	1278899	1289738	587916	710643	548688	25555	628614	1382309	1133905	968757	1029817
497	496	174.182	17.711	Tyramine	0.777085	[H]OC1=C([H])C([H])=C(C([H])=C1[H])C([H])([H])C([H])([H])N([H])[H]	C8H11NO	Tyrosine alkaloids	Phenylethylamines	Alkaloids	188.808	1188.34	68.0972	320.469	1060500	978138	1210517	1001109	1896170	1581672	2093824	1243524	6407347	6228811	179850	4062026	183278	273259	315641	389824
498	497	387.3	17.713	PROMAZINE	0.52378	[H]C=1C([H])=C([H])C2=C(SC=3C([H])=C([H])C([H])=C([H])C3N2C([H])([H])C([H])([H])C([H])([H])N(C([H])([H])[H])C([H])([H])[H])C1[H]	C17H20N2S	Tryptophan alkaloids	Simple indole alkaloids	Alkaloids	103.97	0	0	0	138091	132266	139193	128905	98054.3	92784.3	131228	63304.1	1374121	1221477	57226.7	1398365	6909.28	5728.83	6947.08	9862.73
499	498	319.262	17.756	D-(+)-Mannose	0.834955	[H]OC([H])([H])C1([H])OC([H])(O[H])C([H])(O[H])C([H])(O[H])C1([H])O[H]	C6H12O6	Saccharides|Flavonoids	Disaccharides|Flavones|Monosaccharides|Polysaccharides	Carbohydrates|Shikimates and Phenylpropanoids	3802.95	1740.15	1509.41	615.769	21660150	27618560	34839660	26243750	6776932	6939103	13807010	8315544	15673830	16712980	912039	14688130	398709	304638	350212	315976
500	499	204.1	17.759	METHOXYTRIS(TRIMETHYLSILYL)SILANE	0.599835	[H]C([H])([H])O[Si]([Si](C([H])([H])[H])(C([H])([H])[H])C([H])([H])[H])([Si](C([H])([H])[H])(C([H])([H])[H])C([H])([H])[H])[Si](C([H])([H])[H])(C([H])([H])[H])C([H])([H])[H]	C10H30OSi4			Alkaloids	9642.96	4036.61	2436.25	3107.61	1010061	1139861	882221	1052137	9065795	339681	373335	552921	1719986	2159730	400809	2566041	481331	164541	229279	262748
501	500	218.15	17.816	D-(+)-Mannose	0.773747	[H]OC([H])([H])C1([H])OC([H])(O[H])C([H])(O[H])C([H])(O[H])C1([H])O[H]	C6H12O6	Saccharides|Flavonoids	Disaccharides|Flavones|Monosaccharides|Polysaccharides	Carbohydrates|Shikimates and Phenylpropanoids	4945.87	1567.2	1069.37	990.272	2771394	2349430	2844559	2604907	3501733	3229503	3738353	2831463	4403219	4401061	722187	3918284	137906	177847	189545	226491
502	501	155.2	17.82	D-Glucose	0.643192	[H]OC([H])([H])C1([H])OC([H])(O[H])C([H])(O[H])C([H])(O[H])C1([H])O[H]	C6H12O6	Saccharides|Flavonoids	Disaccharides|Flavones|Monosaccharides|Polysaccharides	Carbohydrates|Shikimates and Phenylpropanoids	1576.21	1360.55	2454.97	1279.33	874283	257644	78672.8	3384175	3595640	3058818	1507161	2100593	806473	872001	215693	1276770	122233	146287	144816	145377
503	502	174.182	17.823	L-(+)-Lysine	0.907928	[H]OC(=O)C([H])(N([H])[H])C([H])([H])C([H])([H])C([H])([H])C([H])([H])N([H])[H]	C6H14N2O2	Small peptides	Aminoacids	Amino acids and Peptides	3034.47	1896.46	1467.24	1430.35	29934440	29213550	28343780	30033260	33865460	29054560	33240560	24822130	40568660	41886760	5651816	35598500	945047	1884963	1901547	1895016
504	503	73.1	17.852	D-(+)-Mannose	0.717264	[H]OC([H])([H])C1([H])OC([H])(O[H])C([H])(O[H])C([H])(O[H])C1([H])O[H]	C6H12O6	Saccharides|Flavonoids	Disaccharides|Flavones|Monosaccharides|Polysaccharides	Carbohydrates|Shikimates and Phenylpropanoids	544539	516683	455339	517790	21677000	18599800	15894610	19564550	35866220	32814560	27122160	20160630	17213100	10192200	1261739	14842230	2137781	2890388	3094121	2792788
505	504	59.1	17.893	D-Galactosamine	0.552572	[H]OC([H])([H])C1([H])OC([H])(O[H])C([H])(N([H])[H])C([H])(O[H])C1([H])O[H]	C6H13NO5	Aminosugars and aminoglycosides	Aminosugars	Carbohydrates	21111.6	20341.8	18393.2	19295.6	3669057	3745018	4143318	3645772	102944	109799	3782808	128256	4242760	4573744	29696.4	3314808	71951.3	88262	86364.9	78628.7
506	505	203.2	17.894	D-Glucose	0.63701	[H]OC([H])([H])C1([H])OC([H])(O[H])C([H])(O[H])C([H])(O[H])C1([H])O[H]	C6H12O6	Saccharides|Flavonoids	Disaccharides|Flavones|Monosaccharides|Polysaccharides	Carbohydrates|Shikimates and Phenylpropanoids	9395.03	5092.92	4575.93	5090.43	635377	616215	788011	684023	651255	483420	646830	368758	363189	357885	15598.8	274515	131287	87132.5	110171	106465
507	506	154.109	17.897	L-Homocarnosine	0.714111	[H]OC(=NC([H])(C(=O)O[H])C([H])([H])C1=C([H])N=C([H])N1[H])C([H])([H])C([H])([H])C([H])([H])N([H])[H]	C10H16N4O3	Small peptides	Aminoacids	Amino acids and Peptides	3013.75	2819.38	2330.42	1666.14	9963277	9972849	9993894	9363103	10089040	8465398	10918720	5313696	18761310	17026290	72724.5	21044260	11420.8	5082.68	5451.17	5697.08
508	507	117.088	17.902	14-METHYLHEXADECANOIC ACID TRIMETHYLSILYLESTER	0.854173	[H]C([H])([H])C([H])([H])C([H])(C([H])([H])[H])C([H])([H])C([H])([H])C([H])([H])C([H])([H])C([H])([H])C([H])([H])C([H])([H])C([H])([H])C([H])([H])C([H])([H])C([H])([H])C([H])([H])C(=O)O[Si](C([H])([H])[H])(C([H])([H])[H])C([H])([H])[H]	C20H42O2Si			Fatty acids	427861	393166	332288	360980	2150928	2368789	4168563	2379319	3590485	2913299	2906116	1923614	939901	923172	91380.3	1046902	859415	890050	851446	704899
509	508	219.1	17.903	trans-4-Hydroxy-3-methoxycinnamate	0.699198	[H]OC(=O)C([H])=C([H])C1=C([H])C([H])=C(O[H])C(OC([H])([H])[H])=C1[H]	C10H10O4	Phenylpropanoids (C6-C3)	Cinnamic acids and derivatives	Shikimates and Phenylpropanoids	46790.4	32859.1	31738.2	32349.7	946377	25850	57452.5	740348	25802.5	3698.2	1276984	6756.38	636922	594633	7120.44	855854	638248	459060	627128	603479
510	509	144.2	17.928	1-Cyano-3-phenyl-2-azulenyl p-toluenesulfonate	0.522206						6264.28	2149.55	2292	2623.36	1512648	1454196	2067564	1547915	1070474	860813	1037378	36086.6	1291940	1310993	204308	1339988	62105.4	55627.2	69922.9	15494.6
511	510	401.3	17.931	Uridine 5'-diphospho-N-acetylglucosamine	0.759331	[H]OC1=NC(=O)N(C([H])=C1[H])C2([H])OC([H])(C([H])([H])OP(=O)(O[H])OP(=O)(O[H])OC3([H])OC([H])(C([H])([H])O[H])C([H])(O[H])C([H])(O[H])C3([H])N=C(O[H])C([H])([H])[H])C([H])(O[H])C2([H])O[H]	C17H27N3O17P2	Aminosugars and aminoglycosides	Aminosugars	Carbohydrates	1236.92	0	0	65.6851	388468	386469	459493	387297	248251	223558	300315	152004	3248665	3110527	127417	119873	3148	3664.99	3787.5	8849.88
512	511	73.1	17.944	D-(+)-Mannose	0.85314	[H]OC([H])([H])C1([H])OC([H])(O[H])C([H])(O[H])C([H])(O[H])C1([H])O[H]	C6H12O6	Saccharides|Flavonoids	Disaccharides|Flavones|Monosaccharides|Polysaccharides	Carbohydrates|Shikimates and Phenylpropanoids	23468.5	7566.71	7600.06	462810	7475245	10171860	15558250	9640312	3767842	4050560	4733587	4878448	4576917	2628718	1204417	11532140	2261297	1528380	1705018	1888088
513	512	305.2	17.968	L-Ribulose	0.603879	[H]OC([H])([H])C1(O[H])OC([H])([H])C([H])(O[H])C1([H])O[H]	C5H10O5	Saccharides	Monosaccharides	Carbohydrates	435.367	259.233	203.056	371.189	124624	203657	472266	202308	34789.9	45505.2	64458.1	69132.8	4460232	2573523	293194	4817614	217658	4752.63	5355.37	18334.6
514	513	69.1	17.991	"Carbonic acid, 2-chloroethyl 2-ethylhexyl ester"	0.867526						4257.45	1742.72	3415.33	3652.56	422915	416461	477767	402748	383803	401549	385229	244090	555485	277392	19391.9	524311	697854	513278	446925	492960
515	514	204.2	18.001	phytosphingosine	0.593391	[H]OC([H])([H])C([H])(N([H])[H])C([H])(O[H])C([H])(O[H])C([H])([H])C([H])([H])C([H])([H])C([H])([H])C([H])([H])C([H])([H])C([H])([H])C([H])([H])C([H])([H])C([H])([H])C([H])([H])C([H])([H])C([H])([H])C([H])([H])[H]	C18H39NO3	Sphingolipids	Sphingoid bases	Fatty acids	4530.36	2142.78	1942.82	2067.29	1492270	1536907	2571542	1436678	504178	634930	1006070	201418	6879796	7011562	87793.8	6896597	63138.4	44857.9	49444.6	44505.5
516	515	218.175	18.013	L-Tyrosine	0.86924	[H]OC1=C([H])C([H])=C(C([H])=C1[H])C([H])([H])C([H])(N([H])[H])C(=O)O[H]	C9H11NO3	Small peptides	Aminoacids	Amino acids and Peptides|Shikimates and Phenylpropanoids	2897.63	1823.41	1847.69	1449.38	21670160	20976980	22177370	20424810	21622150	19654250	21086100	16849310	35441610	34332870	5113639	36826560	3487037	2235345	2676455	2952570
517	516	299.337	18.032	TITLE=Fiehn VocBinbase Bin #834	0.635149						9171.44	3381.15	5068.02	5632.69	2462526	2162332	3462816	1377838	1120372	574634	794283	467712	683282	736372	6633.87	663462	174544	102468	108038	134906
518	517	290.2	18.041	5-Hydroxyindoleacetic acid	0.68094	[H]OC=1C([H])=C([H])C=2N([H])C([H])=C(C2C1[H])C([H])([H])C(=O)O[H]	C10H9NO3	Tryptophan alkaloids	Simple indole alkaloids	Alkaloids	2293.86	18.568	126.491	63.4278	1553992	1439589	1635741	1290560	1058547	944076	1172168	603023	8961475	9229402	2536.75	9504232	4399.12	589.658	2421.87	28541.8
519	518	84.1	18.045	L-Pipecolic acid	0.727346	[H]OC(=O)C1([H])N([H])C([H])([H])C([H])([H])C([H])([H])C1([H])[H]	C6H11NO2	Small peptides	Aminoacids|Dipeptides	Amino acids and Peptides	11377.4	1386.36	2525.34	1227.66	2256500	2561278	1668673	1958401	3392001	3909620	4249479	1810143	1960316	1782447	5901.77	1878708	127554	111905	94660.1	147921
520	519	142.1	18.06								1146.9	1269.18	977.62	1336.77	481362	496730	692700	691203	329489	257172	348598	187505	4253498	4058721	86800.6	4638567	28906.5	15229.9	14558.9	15453
521	520	73.1	18.066	L-Norleucine	0.748063	[H]OC(=O)C([H])(N([H])[H])C([H])([H])C([H])([H])C([H])([H])C([H])([H])[H]	C6H13NO2	Fatty Acids and Conjugates|Small peptides	Amino fatty acids|Aminoacids	Amino acids and Peptides|Fatty acids	21626.6	6303.06	13268.1	14042.1	1503459	1277498	849698	28832.4	1512876	1271482	2078767	10914.9	14707000	15507410	315836	13737210	362563	272129	265982	267786
522	521	292.2	18.078	DL-Threo-b-HydroxyAspartic acid	0.714497	[H]OC(=O)C([H])(O[H])C([H])(N([H])[H])C(=O)O[H]	C4H7NO5	Small peptides	Aminoacids	Amino acids and Peptides	3457.29	392.722	74.6934	260.466	1669852	1680010	2053505	1567430	910496	781569	1027829	1587.82	4753159	4847825	2848.06	4970528	3466.61	6760.39	6906.34	3533.26
523	522	204.2	18.08	Mannitol	0.711201	[H]OC([H])([H])C([H])(O[H])C([H])(O[H])C([H])(O[H])C([H])(O[H])C([H])([H])O[H]	C6H14O6	Saccharides	Monosaccharides	Carbohydrates	2665.47	2142.78	1942.82	2067.29	703149	642160	1320701	546045	368299	286474	319887	258162	998072	912450	81420.9	992061	63299.6	42304.7	45285.4	45907.9
524	523	71.1	18.117	PENTADECANE	0.91248	[H]C([H])([H])C([H])([H])C([H])([H])C([H])([H])C([H])([H])C([H])([H])C([H])([H])C([H])([H])C([H])([H])C([H])([H])C([H])([H])C([H])([H])C([H])([H])C([H])([H])C([H])([H])[H]	C15H32	Fatty acyls	Hydrocarbons	Fatty acids	11107.8	3402.76	3379.74	4213.57	1503262	1544327	1359724	1509450	1457821	1744816	1467522	891565	1009007	896754	45278	840022	2445927	1877759	1624847	1811302
525	524	325.2	18.123	"2,4-Thiophenedisulfonamide, 5-methyl-"	0.564361						2380.19	252.009	138.877	72.06	86629.1	77857.1	62811.1	70100.7	52961.4	35163.6	88262.8	44921.8	6614898	4879311	44219.2	8463938	15532.9	1051.3	3686.91	966.419
526	525	256.2	18.141	"Ethanol, 2,2'-(octadecylimino)bis-"	0.533192						1201.43	261.82	258.17	143	136758	35497.3	144337	136190	195910	108390	155336	69426.9	796138	730877	7857.84	951693	1484.22	10531.6	2054.3	2486.34
527	526	156.1	18.16	1-Amino-1-cyclopentanecarboxylic acid	0.685266	[H]OC(=O)C1(N([H])[H])C([H])([H])C([H])([H])C([H])([H])C1([H])[H]	C6H11NO2	Small peptides	Aminoacids	Amino acids and Peptides	4409.35	1007.36	2475.21	697.245	2171282	2420650	2408454	1897820	1124717	1257890	1746450	628474	7773295	7998334	403642	7125440	102514	34189.1	51037.5	148506
528	527	159.1	18.19	L-Norleucine	0.652243	[H]OC(=O)C([H])(N([H])[H])C([H])([H])C([H])([H])C([H])([H])C([H])([H])[H]	C6H13NO2	Fatty Acids and Conjugates|Small peptides	Amino fatty acids|Aminoacids	Amino acids and Peptides|Fatty acids	12254.6	8066.56	1976.33	6507.53	318298	319009	306714	300018	471867	407734	369080	266116	477578	412829	23895.6	476393	15777.9	9704.07	10533.8	8144.4
529	528	217.1	18.21	2-TRIMETHYLSILYLOXY-N-(2-(ETHYLAMINO)ETHYL)-4-QUINOLINECARBOXAMIDE	0.655206	[H]OC(=NC([H])([H])C([H])([H])N([H])C([H])([H])C([H])([H])[H])C=1C([H])=C(N=C2C([H])=C([H])C([H])=C([H])C21)O[Si](C([H])([H])[H])(C([H])([H])[H])C([H])([H])[H]	C17H25N3O2Si			Alkaloids	64343.7	1529.63	629.042	1511.6	1260975	1145214	1219705	788691	1722856	1311056	1462917	596578	87252.7	143097	33002.7	229641	177146	113748	112452	98154.5
530	529	232.2	18.216	3-hydroxypalmitic acid	0.64943	[H]OC(=O)C([H])(O[H])C([H])([H])C([H])([H])C([H])([H])C([H])([H])C([H])([H])C([H])([H])C([H])([H])C([H])([H])C([H])([H])C([H])([H])C([H])([H])C([H])([H])C([H])([H])C([H])([H])[H]	C16H32O3	Fatty Acids and Conjugates	Hydroxy fatty acids	Fatty acids	2454.11	384.255	558.069	298.047	56961.1	111658	72083.6	92653.2	49776.1	52975.3	69858.5	28869.2	1211944	1744415	1883.91	1526355	7404.08	6601.88	8075.15	9467.75
531	530	174.145	18.225	N-OCTYLBIS(TRIMETHYLSILYL)AMINE	0.911619	[H]C([H])([H])C([H])([H])C([H])([H])C([H])([H])C([H])([H])C([H])([H])C([H])([H])C([H])([H])N([Si](C([H])([H])[H])(C([H])([H])[H])C([H])([H])[H])[Si](C([H])([H])[H])(C([H])([H])[H])C([H])([H])[H]	C14H35NSi2	Ornithine alkaloids	Polyamines	Alkaloids	768925	348287	419718	398573	623306	654392	649150	614746	588854	629800	635017	346092	740579	655274	29106.6	725744	653033	543906	598655	635924
532	531	156.1	18.256	L-Pyroglutamic acid	0.764602	[H]OC(=O)C1([H])N=C(O[H])C([H])([H])C1([H])[H]	C5H7NO3	Small peptides	Aminoacids	Amino acids and Peptides	3557.83	1341.28	1587.45	796.361	552136	506902	488609	611300	239638	171001	344648	646775	4623649	5231261	11782.4	7065611	93781.5	32386.3	48753.2	141369
533	532	69.1	18.263	N-(3,3,5-TRIMETHYLCYCLOHEXYL)-2-METHYLCYCLOHEXANIMINE	0.707234	[H]C([H])([H])C1([H])C(=NC2([H])C([H])([H])C([H])(C([H])([H])[H])C([H])([H])C(C([H])([H])[H])(C([H])([H])[H])C2([H])[H])C([H])([H])C([H])([H])C([H])([H])C1([H])[H]	C16H29N	Sesquiterpenoids	Himachalane sesquiterpenoids	Terpenoids	12330.6	6774.03	8034.33	7927.23	1192015	1233939	1067578	1242690	1231824	1301481	1286407	655994	614529	564156	19204.8	704200	1307494	993092	927056	996284
534	533	71.1	18.269	TITLE=Fiehn VocBinbase Bin #1442	0.658175						9728.56	4326.61	6237.59	4978.59	1146054	1089933	1126533	1415019	1288454	1491613	1154908	637160	2193939	1637520	101046	1945033	1532658	1118028	795469	913259
535	534	387.3	18.31								0	0	0	0	129155	145105	173353	135016	82736	79754.8	98518.9	61581.9	1155645	1126228	49229.2	1226510	4451.73	651.832	6304.56	8654.08
536	535	69.1	18.34	2,3-DIMETHYL-4-NITROINDOLE	0.734822	[H]C=1C([H])=C2N([H])C(=C(C2=C(C1[H])N(=O)=O)C([H])([H])[H])C([H])([H])[H]	C10H10N2O2	Tryptophan alkaloids	Carbazole alkaloids	Alkaloids	16014.6	9621.14	10684.1	8161.6	1202219	1271096	1151420	1207345	1218246	1267156	1329339	659893	584449	522701	21339	490047	1300439	1021552	856510	902966
537	536	142.167	18.383	(S)-(+)-2-(anilinomethyl)pyrrolidine	0.891642	[H]C=1C([H])=C([H])C(=C([H])C1[H])N([H])C([H])([H])C2([H])N([H])C([H])([H])C([H])([H])C2([H])[H]	C11H16N2	Lysine alkaloids	Piperidine alkaloids	Alkaloids	2049.67	1352.69	1509.6	1404.27	1570400	1774469	2024705	2312164	478015	19892.9	847545	15878.1	19512740	18648040	409882	20249780	58450.8	4583.91	2545.88	4533.24
538	537	156.1	18.384	DL-Pyroglutamic acid	0.763788	[H]OC(=O)C1([H])N=C(O[H])C([H])([H])C1([H])[H]	C5H7NO3	Small peptides	Aminoacids	Amino acids and Peptides	5439.9	2927.79	2147.74	1572.45	1773736	1618452	1599699	1629054	1111267	951696	1476775	950143	8522026	9335028	724489	10813870	74040.4	31029.5	49672.9	127021
539	538	308.233	18.397	L-Cystine	0.513716	[H]OC(=O)C([H])(N([H])[H])C([H])([H])SSC([H])([H])C([H])(N([H])[H])C(=O)O[H]	C6H12N2O4S2	Small peptides	Aminoacids	Amino acids and Peptides	808.214	0	59.3043	0	59142.8	80766	42686.8	114063	45962.6	47065.7	60855.7	26310.8	12025840	10933040	1115177	12973520	7869.27	54467.3	76343.5	93591.9
540	539	145.2	18.397	"Rhodanine, 3-benzyl-"	0.662605						6459.53	7341.9	7603.92	8449.45	1268.57	792.51	2274.36	34912.7	54542.7	16971.9	50824.9	22723.9	587046	715079	53105.7	686241	3224.03	27360.7	30456.2	32296.3
541	540	158.2	18.408	L-Norleucine	0.736304	[H]OC(=O)C([H])(N([H])[H])C([H])([H])C([H])([H])C([H])([H])C([H])([H])[H]	C6H13NO2	Fatty Acids and Conjugates|Small peptides	Amino fatty acids|Aminoacids	Amino acids and Peptides|Fatty acids	3003.6	2284.42	1525.67	1931.65	887687	846018	1467535	857196	288610	249956	378932	175574	5133706	5710501	317240	4815427	34724.7	33697.7	44033.1	71143.8
542	541	401.3	18.43								387.611	0	0	0	869927	832677	935343	827283	606187	529574	718701	397389	4777435	4730393	211839	4432264	4330.46	6404.48	5743.59	12111
543	542	386.3	18.457								127.606	0	0	0	149239	155520	164841	156706	176809	148667	211467	129182	1689409	1397888	7566.13	1846840	6949.3	2639.33	3320.19	5545.77
544	543	174.2	18.472	TRANS-2-NONENE	0.75448	[H]C(=C([H])C([H])([H])C([H])([H])C([H])([H])C([H])([H])C([H])([H])C([H])([H])[H])C([H])([H])[H]	C9H18	Fatty acyls	Hydrocarbons	Fatty acids	11787.5	8313.34	10182.1	10949	1008643	905547	1408357	807184	552857	464958	599277	344735	8488772	6189513	484885	7513035	245986	189920	234516	246250
545	544	204.183	18.49	alpha-Lactose	0.835617	[H]OC([H])([H])C1([H])OC([H])(OC2([H])C([H])(O[H])C([H])(O[H])C([H])(O[H])OC2([H])C([H])([H])O[H])C([H])(O[H])C([H])(O[H])C1([H])O[H]	C12H22O11	Saccharides	Disaccharides|Polysaccharides	Carbohydrates	15651.6	8807.5	5368.82	6806.51	9203593	13252400	19995690	16244470	3494886	3502734	4775999	4488131	15966480	20043650	2459211	17255700	1702905	702371	696409	1741207
546	545	415.3	18.497								1338.36	103.219	148.248	0	948393	892993	302050	469388	126661	545579	961772	584722	1402546	1700273	60014.6	268078	38120.9	90401.9	210814	467593
547	546	313.3	18.505	Palmitic acid	0.887142	[H]OC(=O)C([H])([H])C([H])([H])C([H])([H])C([H])([H])C([H])([H])C([H])([H])C([H])([H])C([H])([H])C([H])([H])C([H])([H])C([H])([H])C([H])([H])C([H])([H])C([H])([H])C([H])([H])[H]	C16H32O2	Fatty Acids and Conjugates	Branched fatty acids|Unsaturated fatty acids	Fatty acids	230118	187470	156556	227639	735036	642321	1140091	765447	1695784	1269682	1230350	692783	385409	447891	16825.8	1198148	266594	366923	327987	250332
548	547	400.3	18.541								586.441	0	0	0	159279	153630	188454	130324	160586	126523	175347	89671.4	1764942	1320485	31944	2126325	693.179	790.119	1165.24	8796.36
549	548	291.2	18.552	(+)-pantothenate	0.871444	[H]OC(=NC([H])([H])C([H])([H])C(=O)[O-])C([H])(O[H])C(C([H])([H])[H])(C([H])([H])[H])C([H])([H])O[H]	C9H16NO5-				455.178	470.274	556.068	479.95	1034455	934088	653456	1430280	1771174	1756960	1693757	945232	399930	357432	21975.4	415015	32761.4	71285.3	93510	117256
550	549	85.1	18.565	"Carbonic acid, 2,2,2-trichloroethyl 2-ethylhexyl ester"	0.576471						2854.9	1713.71	9062.18	10073.7	421064	428218	412296	457961	341584	477915	486194	279221	371893	315364	72892	396421	556646	378102	453656	421890
551	550	200.2	18.576								319.89	88.125	292.475	217.67	77713.4	108932	88642	131698	54360.6	63570.8	63290.8	59417.1	3130024	2147976	1000656	4165137	25270.1	26847.7	57785.2	48362.5
552	551	158.2	18.614	asparagine	0.644424	[H]N=C(O[H])C([H])([H])C([H])(N([H])[H])C(=O)O[H]	C4H8N2O3	Small peptides	Aminoacids	Amino acids and Peptides	2732.43	851.715	1237.86	3652.55	1002547	880964	1564216	854191	413214	284323	395567	210094	4879846	4962965	202787	4704137	31956.1	27778.7	46155.8	56761.6
553	552	117.1	18.629	ERUCIC ACID TRIMETHYLSILYL ESTER	0.837122	[H]C(=C([H])C([H])([H])C([H])([H])C([H])([H])C([H])([H])C([H])([H])C([H])([H])C([H])([H])C([H])([H])C([H])([H])C([H])([H])C([H])([H])C(=O)O[Si](C([H])([H])[H])(C([H])([H])[H])C([H])([H])[H])C([H])([H])C([H])([H])C([H])([H])C([H])([H])C([H])([H])C([H])([H])C([H])([H])C([H])([H])[H]	C25H50O2Si			Fatty acids	31453	17086.5	14786.1	22857.2	9957382	8559998	14842470	4618535	3568326	3087749	3079932	1988304	3164873	3279740	72774.4	3191058	105579	64460.4	463586	153367
554	553	276.2	18.659								910.132	63.8084	67.5562	82.951	308893	301123	279770	381483	394205	305068	434737	261358	1735232	1725825	60755.8	1266407	3856.66	3330.24	4969.65	5003.7
555	554	204.2	18.702								2935.26	864.649	803.264	2081.44	293795	340713	551643	270829	164472	133539	174990	77630.9	1660127	1747121	68388.6	1793202	70102.1	20101.7	27521.7	28660.8
556	555	200.2	18.712	"Propionic acid, 3-iodo-, heptadecyl ester"	0.602243						5035.26	3669.35	8282.47	5036.41	286887	340437	282617	428661	340670	301226	346504	236892	9752636	9011002	799271	11520870	17501	16530	16319.8	13809.9
557	556	215.2	18.725	L-Proline	0.552001	[H]OC(=O)C1([H])N([H])C([H])([H])C([H])([H])C1([H])[H]	C5H9NO2	Small peptides	Aminoacids|Dipeptides	Amino acids and Peptides	5345.75	6420.45	6398.83	3356.58	190692	140160	279904	71714.1	942251	585402	1069607	304960	50299.1	49511.8	3936.58	60818.4	2808.36	12234.7	3734.15	1353.75
558	557	276.2	18.735								754.725	79.1778	67.5562	63.4331	171311	158988	92078.7	117488	159242	184142	337744	145759	2291107	2378693	2325.85	1643617	3893.15	2598.09	4969.65	7510.92
559	558	200.2	18.738	1-Amino-1-cyclopentanecarboxylic acid	0.670093	[H]OC(=O)C1(N([H])[H])C([H])([H])C([H])([H])C([H])([H])C1([H])[H]	C6H11NO2	Small peptides	Aminoacids	Amino acids and Peptides	10105.1	7252.06	8282.47	8842.53	338654	379300	333797	498103	407124	301226	428042	276279	9752636	9635251	865912	11200130	9463.75	17095.6	20805	13809.9
560	559	246.2	18.754	Glycine	0.712195	[H]OC(=O)C([H])([H])N([H])[H]	C2H5NO2	Small peptides	Aminoacids	Amino acids and Peptides	3919.88	1909.5	9.86344	1922.87	21137	22239	18648.2	29171	15219.2	14760	18012	11223.3	944904	709708	50875.6	1225867	8241.37	21517.1	24714.7	26332.5
561	560	75.0333	18.757	ERUCIC ACID TRIMETHYLSILYL ESTER	0.878724	[H]C(=C([H])C([H])([H])C([H])([H])C([H])([H])C([H])([H])C([H])([H])C([H])([H])C([H])([H])C([H])([H])C([H])([H])C([H])([H])C([H])([H])C(=O)O[Si](C([H])([H])[H])(C([H])([H])[H])C([H])([H])[H])C([H])([H])C([H])([H])C([H])([H])C([H])([H])C([H])([H])C([H])([H])C([H])([H])C([H])([H])[H]	C25H50O2Si			Fatty acids	665919	627892	545760	792308	290816	252713	872153	751828	1428471	619608	223863	410596	1755633	1874274	209535	1985030	293638	929574	635988	218334
562	561	142.15	18.802	L-(-)-Proline	0.603544	[H]OC(=O)C1([H])N([H])C([H])([H])C([H])([H])C1([H])[H]	C5H9NO2	Small peptides	Aminoacids|Dipeptides	Amino acids and Peptides	14742.3	4566.59	4580.5	7042.28	611216	533970	587295	835768	172529	172892	198347	133339	1651579	1977377	39313.5	1736085	11698.3	36775.6	34728.1	46179
563	562	353.2	18.825	2-METHYLPENTADECANOIC ACID TRIMETHYLSILYLESTER	0.707594	[H]C([H])([H])C([H])([H])C([H])([H])C([H])([H])C([H])([H])C([H])([H])C([H])([H])C([H])([H])C([H])([H])C([H])([H])C([H])([H])C([H])([H])C([H])([H])C([H])(C(=O)O[Si](C([H])([H])[H])(C([H])([H])[H])C([H])([H])[H])C([H])([H])[H]	C19H40O2Si				1974.67	66.8112	0	63.4331	411411	431222	356402	317977	828284	853850	1259119	485344	2187841	2122099	47130.8	2253869	35309.3	758355	1216923	1537136
564	563	297.15	18.848	14-METHYLHEXADECANOIC ACID TRIMETHYLSILYLESTER	0.817879	[H]C([H])([H])C([H])([H])C([H])(C([H])([H])[H])C([H])([H])C([H])([H])C([H])([H])C([H])([H])C([H])([H])C([H])([H])C([H])([H])C([H])([H])C([H])([H])C([H])([H])C([H])([H])C([H])([H])C(=O)O[Si](C([H])([H])[H])(C([H])([H])[H])C([H])([H])[H]	C20H42O2Si			Fatty acids	3203.94	3873.79	3979.37	3316.14	1671195	1648173	868934	1199201	424764	445524	458086	169080	85328.8	90908.4	12928.8	116069	12078.6	10406.9	12805.2	8086.89
565	564	204.2	18.867	14-METHYLHEXADECANOIC ACID TRIMETHYLSILYLESTER	0.840717	[H]C([H])([H])C([H])([H])C([H])(C([H])([H])[H])C([H])([H])C([H])([H])C([H])([H])C([H])([H])C([H])([H])C([H])([H])C([H])([H])C([H])([H])C([H])([H])C([H])([H])C([H])([H])C([H])([H])C(=O)O[Si](C([H])([H])[H])(C([H])([H])[H])C([H])([H])[H]	C20H42O2Si			Fatty acids	8509.62	3581.99	3424.3	2250.77	843772	882173	1108185	822523	379914	287831	406040	279562	5175111	5294928	230783	5589695	31340.6	36268.4	42484.3	48653.2
566	565	313.322	18.87	Palmitic acid	0.916043	[H]OC(=O)C([H])([H])C([H])([H])C([H])([H])C([H])([H])C([H])([H])C([H])([H])C([H])([H])C([H])([H])C([H])([H])C([H])([H])C([H])([H])C([H])([H])C([H])([H])C([H])([H])C([H])([H])[H]	C16H32O2	Fatty Acids and Conjugates	Branched fatty acids|Unsaturated fatty acids	Fatty acids	1826147	1612440	1503469	2026865	17385430	15686380	23116400	15202000	26892370	24283160	23401710	15860120	7569506	8139821	383554	6220911	6929302	6082133	6874960	5975132
567	566	401.3	18.912	TITLE=Fiehn VocBinbase Bin #366	0.597381						130.613	0	0	0	137474	139272	167152	126881	90914.5	84438.2	104779	61435.1	1175563	1294126	63338.4	1216234	1706.18	2833.66	2916.11	3669.9
568	567	387.3	18.958								0	0	0	0	81045.9	78386.3	93538	64598.7	117181	86111.9	121490	71405.7	465684	366620	26987.5	644283	8748.04	4516.14	5500.02	10170.8
569	568	318.2	18.981	Levoinositol	0.601184	[H]OC1([H])C([H])(O[H])C([H])(O[H])C([H])(O[H])C([H])(O[H])C1([H])O[H]	C6H12O6	Polyols	Cyclitols	Carbohydrates	3886.22	76.5574	90.8332	56.7206	298070	268100	188222	241220	239816	227156	327845	182472	22710.1	24120.6	38183.6	21845.9	4854.84	11376.4	12582.5	16115
570	569	204.2	18.992	PENTADECANE	0.564654	[H]C([H])([H])C([H])([H])C([H])([H])C([H])([H])C([H])([H])C([H])([H])C([H])([H])C([H])([H])C([H])([H])C([H])([H])C([H])([H])C([H])([H])C([H])([H])C([H])([H])C([H])([H])[H]	C15H32	Fatty acyls	Hydrocarbons	Fatty acids	5787.54	1140.96	1199.36	1930.83	487409	733477	1238233	555544	145500	168429	272168	265301	643846	628096	33952.9	462790	7082.51	9415.27	14253.5	13511
571	570	386.3	19.03	D-Glucose-6-phosphate	0.626519	[H]OC1([H])OC([H])(C([H])([H])OP(=O)(O[H])O[H])C([H])(O[H])C([H])(O[H])C1([H])O[H]	C6H13O9P	Saccharides	Monosaccharides	Carbohydrates	57.0475	0	0	0	603041	568622	647081	506757	879658	655439	883295	506301	4371046	3382120	183228	5532331	8523.1	5071.94	9385.77	16958.1
572	571	203.2	19.104	L-Serine	0.654449	[H]OC(=O)C([H])(N([H])[H])C([H])([H])O[H]	C3H7NO3	Small peptides	Aminoacids	Amino acids and Peptides	2753.37	505.131	602.478	872.757	216028	209543	344468	320888	239676	136711	119352	72693.1	955477	546854	24509.1	618345	1209849	65049.1	95784.4	140461
573	572	156.1	19.124	1-Amino-1-cyclopentanecarboxylic acid	0.820273	[H]OC(=O)C1(N([H])[H])C([H])([H])C([H])([H])C([H])([H])C1([H])[H]	C6H11NO2	Small peptides	Aminoacids	Amino acids and Peptides	4572.8	788.236	621.764	2773.01	6492593	6744819	7081451	5458053	3463999	3785484	5185564	2011306	7766573	8032684	1437337	7156416	92944.9	116061	171293	233089
574	573	115.1	19.153	D-Ribulose-5-phosphate	0.607245	[H]OC([H])([H])C(=O)C([H])(O[H])C([H])(O[H])C([H])([H])OP(=O)(O[H])O[H]	C5H11O8P	Saccharides	Monosaccharides	Carbohydrates	1161.68	2367.66	890.481	2222.69	419489	440791	400723	344796	151826	113057	136495	79128	2506312	2030260	296691	2942575	40543.1	52470.3	63712.2	55526.9
575	574	173.1	19.179	glutamine	0.637785	[H]N=C(O[H])C([H])([H])C([H])([H])C([H])(N([H])[H])C(=O)O[H]	C5H10N2O3	Small peptides	Aminoacids	Amino acids and Peptides	11368.8	836.627	509.187	1747.34	638949	605774	690529	649435	1166909	943591	901197	553669	2316865	1896534	297851	3075005	19287.3	28475	40066.3	27594.9
576	575	361.3	19.193	N-acetyl putrescine	0.584499	[H]OC(=NC([H])([H])C([H])([H])C([H])([H])C([H])([H])N([H])[H])C([H])([H])[H]	C6H14N2O	Small peptides		Amino acids and Peptides	1074.24	0	72.4232	0	126115	136479	103973	157643	141618	90315.3	149075	105178	12330230	9837131	1585313	15422200	70210.9	108195	168398	134411
577	576	144.186	19.202	DL-Norvaline	0.789247	[H]OC(=O)C([H])(N([H])[H])C([H])(C([H])([H])[H])C([H])([H])[H]	C5H11NO2	Small peptides	Aminoacids	Amino acids and Peptides	8326.93	2565.57	989.697	928.637	588851	558147	785026	534468	592910	454704	589804	274538	725657	876698	47379.9	94211.6	17909.4	37608.4	46757.3	68902
578	577	199.2	19.204	N-acetyl putrescine	0.733514	[H]OC(=NC([H])([H])C([H])([H])C([H])([H])C([H])([H])N([H])[H])C([H])([H])[H]	C6H14N2O	Small peptides		Amino acids and Peptides	5947.19	7982.83	7081.28	4283.01	28044.5	16169.1	35435.7	22603.4	53077.6	68118.6	74853.3	37085.2	3382979	2519142	848907	4890937	40365.2	2277.89	59199.2	37514.7
579	578	174.2	19.245								8916.92	3975.44	3429.02	3992.47	572236	678865	625152	819144	402633	430061	642897	299135	5780880	4980285	112123	5115646	5065.62	20233.5	10393.4	16656.7
580	579	144.2	19.248	Pyrrolidonecarboxylic acid	0.664873	[H]OC(=O)C1([H])N=C(O[H])C([H])([H])C1([H])[H]	C5H7NO3	Small peptides	Aminoacids	Amino acids and Peptides	3924.55	2565.57	989.697	928.637	649200	615995	845682	601870	684252	536113	646560	329662	689323	814747	5123.23	793889	3205.88	12783.5	15580.5	13949.5
581	580	218.2	19.269	L-Cystine	0.754542	[H]OC(=O)C([H])(N([H])[H])C([H])([H])SSC([H])([H])C([H])(N([H])[H])C(=O)O[H]	C6H12N2O4S2	Small peptides	Aminoacids	Amino acids and Peptides	3177.15	851.9	378.756	13821.9	711004	854339	867698	557536	593439	540977	917273	330577	4275388	4592547	107763	4943751	36092.3	40499.5	69197.4	72830.6
582	581	73.1	19.293	Maltose	0.670201	[H]OC([H])([H])C1([H])OC([H])(OC2([H])C([H])(O[H])C([H])(O[H])C([H])(O[H])OC2([H])C([H])([H])O[H])C([H])(O[H])C([H])(O[H])C1([H])O[H]	C12H22O11	Saccharides	Disaccharides|Polysaccharides	Carbohydrates	56006.9	48879	40146.5	165049	3013008	3023172	4322428	3068506	3932942	2611678	3705270	1642351	9880566	10514070	800622	9284748	327657	667505	1044768	1184579
583	582	101.1	19.317								1246.6	2523.08	1019.69	345275	356652	364940	339152	197188	47084.3	37698.2	41898.8	30533.2	224094	249187	14836.4	223202	12894.9	15843.5	10129.9	22707.6
584	583	202.1	19.373	Indole-3-acetic acid	0.771959	[H]OC(=O)C([H])([H])C1=C([H])N([H])C=2C([H])=C([H])C([H])=C([H])C21	C10H9NO2	Tryptophan alkaloids	Simple indole alkaloids	Alkaloids	2842.81	958.236	578.831	3869.03	48753.4	44740.9	50705.1	31500.4	11050.4	34517.1	46237.8	17766.1	187469	159166	8996.79	181172	809057	342395	647751	911968
585	584	204.2	19.387	"2-Bromo-4,5,6,7-tetrahydro-4-oxobenzo(b)thiophene"	0.550488						1179.72	2324.67	2128.77	10131	212252	258076	268055	361176	316283	289719	379550	216965	7381542	6700584	401095	7319945	95151.6	59182.7	72133.5	94283.4
586	585	55.0667	19.39	(Z)-15-OCTADECENOIC ACID METHYL ESTER	0.962022	[H]C(=C([H])C([H])([H])C([H])([H])C([H])([H])C([H])([H])C([H])([H])C([H])([H])C([H])([H])C([H])([H])C([H])([H])C([H])([H])C([H])([H])C([H])([H])C([H])([H])C(=O)OC([H])([H])[H])C([H])([H])C([H])([H])[H]	C19H36O2	Fatty esters	Wax monoesters	Fatty acids	66884.4	40316.1	37798.4	3823816	1091805	1146029	1377260	909076	2244939	1517554	2019844	1009451	56189.4	54418.9	4876.72	46946.7	28102.7	462006	104653	36454.1
587	586	144.2	19.404	N-acetylisatin	0.647949	[H]C=1C([H])=C([H])C2=C(C1[H])C(=O)C(=O)N2C(=O)C([H])([H])[H]	C10H7NO3	Anthranilic acid alkaloids		Alkaloids	4886.06	1368.45	786.89	30593.4	186020	165832	186631	101305	81993	47879.9	84637.9	18830.1	435112	591664	6154.14	569679	34374.1	19579.7	7801.23	11224.6
588	587	79	19.411	(Z,Z,Z)-9,12,15-OCTADECATRIENOIC ACID METHYL ESTER	0.986561	[H]C(=C([H])C([H])([H])C([H])=C([H])C([H])([H])C([H])([H])C([H])([H])C([H])([H])C([H])([H])C([H])([H])C([H])([H])C(=O)OC([H])([H])[H])C([H])([H])C([H])=C([H])C([H])([H])C([H])([H])[H]	C19H32O2	Fatty esters	Wax monoesters	Fatty acids	13656.4	10780	13889.1	2659985	156013	161584	202492	150826	312605	216217	264593	136784	16902	22088.4	7852.26	3344.31	12395.8	51963	16724.6	9749.49
589	588	117.1	19.438	2-METHYLPENTADECANOIC ACID TRIMETHYLSILYLESTER	0.696798	[H]C([H])([H])C([H])([H])C([H])([H])C([H])([H])C([H])([H])C([H])([H])C([H])([H])C([H])([H])C([H])([H])C([H])([H])C([H])([H])C([H])([H])C([H])([H])C([H])(C(=O)O[Si](C([H])([H])[H])(C([H])([H])[H])C([H])([H])[H])C([H])([H])[H]	C19H40O2Si				155278	112837	97744.7	155343	744882	670109	1187656	889944	1361584	903036	831111	490271	1299196	756097	60126.4	1640098	256817	354267	319314	270082
590	589	128.1	19.453	Heptadecanoic acid	0.533818	[H]OC(=O)C([H])([H])C([H])([H])C([H])([H])C([H])([H])C([H])([H])C([H])([H])C([H])([H])C([H])([H])C([H])([H])C([H])([H])C([H])([H])C([H])([H])C([H])([H])C([H])([H])C([H])([H])C([H])([H])[H]	C17H34O2	Fatty Acids and Conjugates	Branched fatty acids|Unsaturated fatty acids	Fatty acids	6190.58	880.443	2127.64	164313	353557	363337	268809	311513	74478.7	108300	124486	55518.2	106599	120164	15411.8	76378.4	10029	9136.33	9849.04	12931.9
591	590	156.1	19.476	Glutathione disulfide	0.682868	[H]OC(=O)C([H])([H])N=C(O[H])C([H])(N=C(O[H])C([H])([H])C([H])([H])C([H])(N([H])[H])C(=O)O[H])C([H])([H])SSC([H])([H])C([H])(N=C(O[H])C([H])([H])C([H])([H])C([H])(N([H])[H])C(=O)O[H])C(O[H])=NC([H])([H])C(=O)O[H]	C20H32N6O12S2	Small peptides	Aminoacids	Amino acids and Peptides	1622.44	1021.03	1748.8	714.248	706605	512606	1222463	480653	566661	534313	763439	337378	26167.7	50200.5	149333	71808.8	4392.64	20198.6	33239.5	92830.5
592	591	70.1	19.505	"L-Proline, N-valeryl-, nonyl ester"	0.585961						9846.08	7330.07	6912.05	5235.22	204351	171715	240560	204782	248433	155139	182068	108085	611701	1165297	10792.3	938435	47920	44418.6	35385.6	60803.2
593	592	117.1	19.528	14-METHYLHEXADECANOIC ACID TRIMETHYLSILYLESTER	0.780527	[H]C([H])([H])C([H])([H])C([H])(C([H])([H])[H])C([H])([H])C([H])([H])C([H])([H])C([H])([H])C([H])([H])C([H])([H])C([H])([H])C([H])([H])C([H])([H])C([H])([H])C([H])([H])C([H])([H])C(=O)O[Si](C([H])([H])[H])(C([H])([H])[H])C([H])([H])[H]	C20H42O2Si			Fatty acids	163267	114983	100482	118903	1810306	1681156	2476779	1724856	2387935	1900255	1892926	1028637	761629	751031	38556.3	997191	482210	474401	476852	462425
594	593	103.1	19.557	D-(+)-Trehalose	0.605744	[H]OC([H])([H])C1([H])OC([H])(OC2([H])OC([H])(C([H])([H])O[H])C([H])(O[H])C([H])(O[H])C2([H])O[H])C([H])(O[H])C([H])(O[H])C1([H])O[H]	C12H22O11	Saccharides	Disaccharides	Carbohydrates	6238.89	2438.86	3176.05	11200.4	343099	299350	382090	266525	323213	240905	310076	204715	1904472	1583869	51847.6	2010736	113115	101668	116941	130661
595	594	174.2	19.587	Cystamine	0.669828	[H]N([H])C([H])([H])C([H])([H])SSC([H])([H])C([H])([H])N([H])[H]	C4H12N2S2	Ornithine alkaloids	Polyamines	Alkaloids	1277.28	1753.83	2880.96	1371.91	579530	513441	471959	737356	734529	755760	990055	476606	280932	357537	13170.7	306844	45606.8	194142	251359	306740
596	595	218.167	19.595	D-homoserine	0.843644	[H]OC(=O)C([H])(N([H])[H])C([H])([H])C([H])([H])O[H]	C4H9NO3	Small peptides	Aminoacids	Amino acids and Peptides	3856.91	669.996	1136.65	472.368	2557480	2372507	1883082	2604069	856916	2477323	860997	771799	3634946	3720522	315696	3637419	121616	113365	117087	118871
597	596	74	19.622	13-METHYLTETRADECANOIC ACID METHYL ESTER	0.902933	[H]C([H])([H])OC(=O)C([H])([H])C([H])([H])C([H])([H])C([H])([H])C([H])([H])C([H])([H])C([H])([H])C([H])([H])C([H])([H])C([H])([H])C([H])([H])C([H])(C([H])([H])[H])C([H])([H])[H]	C16H32O2	Fatty esters	Wax monoesters	Fatty acids	15142.3	4980.03	56969.6	10076380	1669518	1568062	1489771	1681052	1778167	1659320	1682505	1173694	1513113	1568868	266269	1544294	166587	167237	173024	176475
598	597	73.1	19.627	1,2,3,4,5,6-HEXA-O-TRIMETHELSILYL-MYO-INOSITOL	0.969383	[H]C([H])([H])[Si](OC1([H])C([H])(O[Si](C([H])([H])[H])(C([H])([H])[H])C([H])([H])[H])C([H])(O[Si](C([H])([H])[H])(C([H])([H])[H])C([H])([H])[H])C([H])(O[Si](C([H])([H])[H])(C([H])([H])[H])C([H])([H])[H])C([H])(O[Si](C([H])([H])[H])(C([H])([H])[H])C([H])([H])[H])C1([H])O[Si](C([H])([H])[H])(C([H])([H])[H])C([H])([H])[H])(C([H])([H])[H])C([H])([H])[H]	C24H60O6Si6			Alkaloids	208688	85187	103962	80559.7	11763330	11032150	9926838	12160740	12278500	11892990	11595790	8827109	12497740	13056220	2366709	12630220	1399549	1482705	1525915	1589020
599	598	174.15	19.683								1794.88	1261.84	1548.5	1416.43	63237.1	59179.8	64087.8	61724.8	737054	472234	992005	476895	222195	306574	20400.8	485324	18891.7	5782.6	6618.29	8242.56
600	599	72.1	19.694	gamma-Amino-n-butyric acid	0.71408	[H]OC(=O)C([H])([H])C([H])([H])C([H])([H])N([H])[H]	C4H9NO2	Small peptides	Aminoacids	Amino acids and Peptides	5385.84	2208.57	4872.98	1617.78	1046069	1043380	1296978	954734	502446	470791	609975	245738	772459	724725	78586.7	572233	96009.2	100147	81936.9	83430.1
601	600	128.1	19.713	O-Succinyl-L-Homoserine	0.609915	[H]OC(=O)C([H])([H])C([H])([H])C(=O)OC([H])([H])C([H])([H])C([H])(N([H])[H])C(=O)O[H]	C8H13NO6	Small peptides	Aminoacids	Amino acids and Peptides	6072.47	3422.34	2003.23	2075.44	634968	702550	487057	1120218	359920	311714	411628	179592	56838.7	33717.7	10078	67528.7	37305.4	19215.6	20601.7	23033.8
602	601	56.1	19.759	ISOBUTYL LAURATE	0.571331	[H]C([H])([H])C([H])([H])C([H])([H])C([H])([H])C([H])([H])C([H])([H])C([H])([H])C([H])([H])C([H])([H])C([H])([H])C([H])([H])C(=O)OC([H])([H])C([H])(C([H])([H])[H])C([H])([H])[H]	C16H32O2	Fatty esters	Wax monoesters	Fatty acids	16931.9	9263.16	9164.79	9636.68	659832	580729	523296	1199529	261359	194242	175307	280288	992524	1271206	10453.6	1102698	126765	59495	77233.2	87244.1
603	602	117.1	19.776	Palmitic acid	0.728359	[H]OC(=O)C([H])([H])C([H])([H])C([H])([H])C([H])([H])C([H])([H])C([H])([H])C([H])([H])C([H])([H])C([H])([H])C([H])([H])C([H])([H])C([H])([H])C([H])([H])C([H])([H])C([H])([H])[H]	C16H32O2	Fatty Acids and Conjugates	Branched fatty acids|Unsaturated fatty acids	Fatty acids	149306	104109	98505.7	120157	1010229	975670	1465739	1081160	1607753	1189505	1132351	622158	512442	516505	18868	402459	463241	458653	439065	378128
604	603	315.2	19.794	D-Fructose 6-phosphate	0.790402	[H]OC([H])([H])C1(O[H])OC([H])(C([H])([H])OP(=O)(O[H])O[H])C([H])(O[H])C1([H])O[H]	C6H13O9P	Saccharides	Monosaccharides	Carbohydrates	1468.03	0	236.417	58.1734	3063366	2890776	2579706	2451243	1061142	1042344	1060190	619424	131466	82778	2922.29	229032	8164.73	17759.4	28920.2	8495.47
605	604	84.1	19.811	Pyrrolidonecarboxylic acid	0.720332	[H]OC(=O)C1([H])N=C(O[H])C([H])([H])C1([H])[H]	C5H7NO3	Small peptides	Aminoacids	Amino acids and Peptides	39062.4	4854.18	6596.38	5664.08	611246	673040	519431	175125	232664	209818	212418	113045	11648410	13848500	8747.38	12249010	154094	92942.9	90862.1	119152
606	605	389.4	19.848								70.5588	0	0	0	443926	427689	333789	685550	169986	136809	152542	90718.5	4361.76	3508.29	2602.07	5840.3	328.851	13507.5	13734.3	12310.2
607	606	327.4	19.878	Octadecanol	0.782412	[H]OC([H])([H])C([H])([H])C([H])([H])C([H])([H])C([H])([H])C([H])([H])C([H])([H])C([H])([H])C([H])([H])C([H])([H])C([H])([H])C([H])([H])C([H])([H])C([H])([H])C([H])([H])C([H])([H])C([H])([H])C([H])([H])[H]	C18H38O	Fatty acyls	Fatty alcohols	Fatty acids	18704	7709.12	7761.03	9086.97	1277473	1305389	1522730	1138944	452778	348445	439089	231404	141203	105464	7323.33	126484	464929	282406	346548	442270
608	607	117.1	19.899	Glycerol	0.66493	[H]OC([H])([H])C([H])(O[H])C([H])([H])O[H]	C3H8O3				3517.66	8560.91	1392.74	8417.59	479249	466024	667454	408642	244849	128147	175835	111259	767936	488598	35006.5	871757	41372.8	22092.5	16200.1	20777.1
609	608	357.2	19.916	D-Ribulose-5-phosphate	0.662616	[H]OC([H])([H])C(=O)C([H])(O[H])C([H])(O[H])C([H])([H])OP(=O)(O[H])O[H]	C5H11O8P	Saccharides	Monosaccharides	Carbohydrates	366.237	136.238	0	0	817300	1292566	924151	992736	1186037	772364	896826	599237	20820.3	21692.7	2533.14	27803.7	3831.92	2924.17	2447.02	9356.34
610	609	204.1	19.919	1-O-TETRADECYLGLYCEROL 2,3-DITRIMETHYLSILYL ETHER	0.626755	[H]C([H])([H])C([H])([H])C([H])([H])C([H])([H])C([H])([H])C([H])([H])C([H])([H])C([H])([H])C([H])([H])C([H])([H])C([H])([H])C([H])([H])C([H])([H])C([H])([H])OC([H])([H])C([H])(O[Si](C([H])([H])[H])(C([H])([H])[H])C([H])([H])[H])C([H])([H])O[Si](C([H])([H])[H])(C([H])([H])[H])C([H])([H])[H]	C23H52O3Si2			Fatty acids	8226.02	2592.18	2121.61	2235.59	327354	317604	418056	429587	385197	285634	355639	195393	1044587	1330142	51036.3	974736	22038.7	26787.9	26389	31770.4
611	610	70.1	19.958	"L-Proline, N-(5-chlorovaleryl)-, ethyl ester"	0.626901						57847.6	2916.01	3061.23	1587.48	129612	66561.9	113249	194890	201014	187309	233267	71295.8	1081970	1026562	5420.54	1173223	81198.5	60799.4	46365.2	63629.1
612	611	174.16	19.998	Cadaverine	0.725144	[H]N([H])C([H])([H])C([H])([H])C([H])([H])C([H])([H])C([H])([H])N([H])[H]	C5H14N2	Pseudoalkaloids|Ornithine alkaloids	Acetate-derived alkaloids|Polyamines	Alkaloids	1576.48	2185.96	1744.46	1318.68	575340	638930	582588	973996	463745	440445	486201	279266	250482	216944	6022.86	200952	9931.52	6687.82	15802.2	15693.7
613	612	156.1	20.006	Succinic acid	0.568528	[H]OC(=O)C([H])([H])C([H])([H])C(=O)O[H]	C4H6O4	Fatty Acids and Conjugates	Dicarboxylic acids	Fatty acids	3245.59	2021.92	1087.31	1579.65	666234	696751	1101866	500895	1919079	1653919	2060195	761115	36086.5	42938.2	1839.93	46374.6	4057.64	6342.62	7529.54	10968.1
614	613	71.1	20.122	TRIDECANE	0.900967	[H]C([H])([H])C([H])([H])C([H])([H])C([H])([H])C([H])([H])C([H])([H])C([H])([H])C([H])([H])C([H])([H])C([H])([H])C([H])([H])C([H])([H])C([H])([H])[H]	C13H28	Fatty acyls	Hydrocarbons	Fatty acids	232567	6092.01	4880.49	4746.38	1153992	1232664	1127511	1016924	970187	1167101	1163229	646600	568017	530367	22586.2	440407	1238296	1010085	970936	903849
615	614	130.1	20.143	Diethanolamine	0.780255	[H]OC([H])([H])C([H])([H])N([H])C([H])([H])C([H])([H])O[H]	C4H11NO2			Alkaloids	12192.2	4026.42	3845.05	3067.63	2801605	2913687	2679827	3339387	1820349	1708316	2369155	1071754	19497830	20489050	122712	22003740	4444.12	8581.9	12512.5	7789.32
616	615	128.1	20.163	DL-Homocystine	0.747514	[H]OC(=O)C([H])(N([H])[H])C([H])([H])C([H])([H])SSC([H])([H])C([H])([H])C([H])(N([H])[H])C(=O)O[H]	C8H16N2O4S2	Small peptides	Aminoacids	Amino acids and Peptides	13614.5	1670.74	2723.08	2784.62	3424233	2785551	2193250	3163300	10618400	8971553	9963928	6742935	463667	540044	7352.22	627475	29604	53853.8	21082	29417.8
617	616	144.175	20.177	L-Valine	0.72995	[H]OC(=O)C([H])(N([H])[H])C([H])(C([H])([H])[H])C([H])([H])[H]	C5H11NO2	Small peptides	Aminoacids	Amino acids and Peptides	4598.39	1034.24	1205.68	1631.85	569140	521557	845201	484121	526661	454648	512830	347497	472028	661364	15177.2	585605	5498.45	17625.9	17723.3	26538
618	617	204.133	20.208	D-Glucose	0.541758	[H]OC([H])([H])C1([H])OC([H])(O[H])C([H])(O[H])C([H])(O[H])C1([H])O[H]	C6H12O6	Saccharides|Flavonoids	Disaccharides|Flavones|Monosaccharides|Polysaccharides	Carbohydrates|Shikimates and Phenylpropanoids	2224.44	1767.4	1074.11	911.108	374696	443903	485625	1286104	748129	764821	1143674	782351	44137.1	55592.1	5967.56	28157.7	36049.9	36042	38061.4	46383.9
619	618	156.1	20.22	L-Pyroglutamic acid	0.791776	[H]OC(=O)C1([H])N=C(O[H])C([H])([H])C1([H])[H]	C5H7NO3	Small peptides	Aminoacids	Amino acids and Peptides	2293.44	1019.96	351.373	1072.33	1563699	1241412	2720557	1477986	1665326	1622378	1958640	903234	35526.6	45601.3	231472	46894.1	11683.7	9588.52	21033.7	42036
620	619	174.14	20.238	L-Cysteine	0.764145	[H]OC(=O)C([H])(N([H])[H])C([H])([H])S[H]	C3H7NO2S	Small peptides	Aminoacids	Amino acids and Peptides	2453.57	2161.33	2539.46	2576.77	467985	541953	461138	807662	325802	334604	373371	203735	374455	457895	7676.59	399825	4521.96	6773.57	7517.13	8509.97
621	620	72.1	20.241	D-(+)-Malic acid	0.721491	[H]OC(=O)C([H])([H])C([H])(O[H])C(=O)O[H]	C4H6O5	Fatty Acids and Conjugates	Dicarboxylic acids|Hydroxy fatty acids	Fatty acids	32924.1	10053.4	8576.71	12347.2	237076	236532	350231	258724	0	0	0	0	653729	587794	42784.1	566456	102505	117750	109680	146206
622	621	71.1	20.254	"Disulfide, di-tert-dodecyl"	0.700062						751.051	3577.12	8256.51	10625.8	718195	777135	640254	701096	623307	656903	652606	334345	464595	388819	18473.8	419538	670732	477854	456728	537234
623	622	86.1	20.268	2-TRIMETHYLSILYLOXY-N-(2-(DIETHYLAMINO)ETHYL)-4-QUINOLINECARBOXAMIDE	0.821952	[H]OC(=NC([H])([H])C([H])([H])N(C([H])([H])C([H])([H])[H])C([H])([H])C([H])([H])[H])C=1C([H])=C(N=C2C([H])=C([H])C([H])=C([H])C21)O[Si](C([H])([H])[H])(C([H])([H])[H])C([H])([H])[H]	C19H29N3O2Si			Alkaloids	183.762	2741.57	1319.24	3898.74	526299	542594	736339	613730	275494	282091	334521	148024	1278676	1637351	43770.4	1231338	51722.1	40798.3	40141.1	44083.2
624	623	159.1	20.29	phytanic acid	0.671429	[H]OC(=O)C([H])([H])C([H])(C([H])([H])[H])C([H])([H])C([H])([H])C([H])([H])C([H])(C([H])([H])[H])C([H])([H])C([H])([H])C([H])([H])C([H])(C([H])([H])[H])C([H])([H])C([H])([H])C([H])([H])C([H])(C([H])([H])[H])C([H])([H])[H]	C20H40O2	Fatty Acids and Conjugates	Branched fatty acids	Fatty acids|Terpenoids	15861.6	9078.62	7005	11760.4	1431014	1444794	1728972	1422155	833429	604662	682561	341405	197775	221737	7200.58	163894	377357	216285	264183	397036
625	624	218.1	20.334	Diethanolamine	0.78602	[H]OC([H])([H])C([H])([H])N([H])C([H])([H])C([H])([H])O[H]	C4H11NO2			Alkaloids	3588.27	650.25	367.969	694.244	1624371	1593083	2998105	909204	4158369	3532910	4953135	2536460	86320.5	99987.4	26738.1	6561655	4658.99	25984.9	39207.2	44587.4
626	625	70.1	20.365								8858.19	177.891	3955.17	242.59	335636	323614	270836	317779	261048	263093	280359	103300	1288430	1021665	23235.9	961120	224502	139535	153896	190154
627	626	156.1	20.411	DL-Pipecolic acid	0.766766	[H]OC(=O)C1([H])N([H])C([H])([H])C([H])([H])C([H])([H])C1([H])[H]	C6H11NO2	Small peptides	Aminoacids|Dipeptides	Amino acids and Peptides	4588.72	563.609	1193.2	3323.33	1266383	1117251	1910952	1173109	1003654	982632	1262624	578162	507268	741469	257005	669801	30732.2	28651.9	64566.3	77061.3
628	627	174.167	20.439	Spermidine	0.638729	[H]N([H])C([H])([H])C([H])([H])C([H])([H])N([H])C([H])([H])C([H])([H])C([H])([H])C([H])([H])N([H])[H]	C7H19N3	Ornithine alkaloids	Polyamines	Alkaloids	2175.39	3355.58	265.661	2509.52	572717	608727	518569	838639	1148471	759141	972809	610935	302051	412856	14238.8	250561	10219	15888.8	25711.6	14815.4
629	628	86.1	20.451	13-METHYLTETRADECANOIC ACID METHYL ESTER	0.794335	[H]C([H])([H])OC(=O)C([H])([H])C([H])([H])C([H])([H])C([H])([H])C([H])([H])C([H])([H])C([H])([H])C([H])([H])C([H])([H])C([H])([H])C([H])([H])C([H])(C([H])([H])[H])C([H])([H])[H]	C16H32O2	Fatty esters	Wax monoesters	Fatty acids	14118.3	3311.2	2926.68	3100.87	984258	953384	1247208	1233417	694768	712809	821711	404421	2619499	3687937	101614	3009651	59221.2	59563.8	73429.8	63990.8
630	629	117.1	20.461	Oleic acid	0.829128	[H]OC(=O)C([H])([H])C([H])([H])C([H])([H])C([H])([H])C([H])([H])C([H])([H])C([H])([H])C([H])=C([H])C([H])([H])C([H])([H])C([H])([H])C([H])([H])C([H])([H])C([H])([H])C([H])([H])C([H])([H])[H]	C18H34O2	Fatty Acids and Conjugates	Unsaturated fatty acids	Fatty acids	145700	60970.7	51481.6	130786	8961384	8485868	11567340	7778324	5846870	6236431	5043212	4428609	2803527	3274712	167218	1950776	945894	1260970	2756759	1449998
631	630	233.167	20.494	Elaidic acid	0.578853	[H]OC(=O)C([H])([H])C([H])([H])C([H])([H])C([H])([H])C([H])([H])C([H])([H])C([H])([H])C([H])=C([H])C([H])([H])C([H])([H])C([H])([H])C([H])([H])C([H])([H])C([H])([H])C([H])([H])C([H])([H])[H]	C18H34O2	Fatty Acids and Conjugates	Unsaturated fatty acids	Fatty acids	1555.31	501.075	0	284.501	45133.8	35937.9	52968.6	84055.7	336885	407555	484067	184034	48457	46416.6	1818.52	54907.2	262699	107514	122213	207713
632	631	158.2	20.54	Elaidic acid	0.657453	[H]OC(=O)C([H])([H])C([H])([H])C([H])([H])C([H])([H])C([H])([H])C([H])([H])C([H])([H])C([H])=C([H])C([H])([H])C([H])([H])C([H])([H])C([H])([H])C([H])([H])C([H])([H])C([H])([H])C([H])([H])[H]	C18H34O2	Fatty Acids and Conjugates	Unsaturated fatty acids	Fatty acids	4010.84	2761.81	1497.48	3259.5	174606	174044	259347	146761	221421	235632	257907	151587	399174	466806	26908.2	436941	11349.1	13397.3	16019.1	27443
633	632	202.183	20.557	N-acetyltryptophan	0.785285	[H]OC(=O)C([H])(N=C(O[H])C([H])([H])[H])C([H])([H])C1=C([H])N([H])C=2C([H])=C([H])C([H])=C([H])C21	C13H14N2O3	Tryptophan alkaloids	Simple indole alkaloids	Alkaloids	931.638	1826.12	1272.43	2511.95	12890260	13181150	13586080	11129500	10933790	10083590	12171710	6799337	22458370	22038400	3900946	21547200	108030	49277.1	87511.6	170246
634	633	218.175	20.592	5-Hydroxyindoleacetic acid	0.633577	[H]OC=1C([H])=C([H])C=2N([H])C([H])=C(C2C1[H])C([H])([H])C(=O)O[H]	C10H9NO3	Tryptophan alkaloids	Simple indole alkaloids	Alkaloids	2604.3	1959.4	991.942	881.846	1101795	1073098	674684	1378288	3697187	3583428	3572175	2776536	136117	140642	1692.57	180105	560.829	8984.79	303.204	9894.56
635	634	357.3	20.593	4,4-BIS(PARA-(TRIMETHYLSILYL)OXY-PHENYL)-VALERIC ACID TRIMETHYLSILYL ESTER	0.694567	[H]C=1C([H])=C(C([H])=C([H])C1O[Si](C([H])([H])[H])(C([H])([H])[H])C([H])([H])[H])C(C2=C([H])C([H])=C(O[Si](C([H])([H])[H])(C([H])([H])[H])C([H])([H])[H])C([H])=C2[H])(C([H])([H])[H])C([H])([H])C([H])([H])C(=O)O[Si](C([H])([H])[H])(C([H])([H])[H])C([H])([H])[H]	C26H42O4Si3			Shikimates and Phenylpropanoids	19322.3	8397.61	9080.82	11150.3	23997230	19184570	29130410	11854370	41509810	27737610	35618980	32676700	453201	805731	72273.4	172501	194855	935501	304259	286494
636	635	174.2	20.649	Spermidine	0.604897	[H]N([H])C([H])([H])C([H])([H])C([H])([H])N([H])C([H])([H])C([H])([H])C([H])([H])C([H])([H])N([H])[H]	C7H19N3	Ornithine alkaloids	Polyamines	Alkaloids	7006.28	5743.86	4670.56	9273.24	501090	178874	348745	185900	452052	546744	423839	772882	1455535	1624413	101081	2320305	101991	118331	145211	85388.4
637	636	117.1	20.667	Stearic acid	0.884697	[H]OC(=O)C([H])([H])C([H])([H])C([H])([H])C([H])([H])C([H])([H])C([H])([H])C([H])([H])C([H])([H])C([H])([H])C([H])([H])C([H])([H])C([H])([H])C([H])([H])C([H])([H])C([H])([H])C([H])([H])C([H])([H])[H]	C18H36O2	Fatty Acids and Conjugates	Unsaturated fatty acids	Fatty acids	893390	574853	539021	1015580	14145570	13820290	16922190	13507280	10501610	10813630	9997846	5625820	6693074	6467129	309528	5508291	6955537	4914767	5773439	5881391
638	637	202.175	20.696	Indole-3-acetic acid	0.675321	[H]OC(=O)C([H])([H])C1=C([H])N([H])C=2C([H])=C([H])C([H])=C([H])C21	C10H9NO2	Tryptophan alkaloids	Simple indole alkaloids	Alkaloids	10415.3	6652.04	6627.71	9514.1	9884624	9797610	11537040	8831248	10437540	7796311	10501310	6352789	22395480	21969220	2064542	23609390	319118	126872	186735	316423
639	638	299.2	20.713	3-phosphoglycerate	0.542439	[H]OC(=O)C([H])(O[H])C([H])([H])OP(=O)(O[H])O[H]	C3H7O7P				11683.9	4168.96	3967.89	221.198	649719	518731	515797	728402	1135891	990519	1243426	585719	79070.8	72656.1	835.772	67942.4	63673.8	45322.3	60494.1	63918.3
640	639	158.2	20.724	L-Tryptophan	0.574363	[H]OC(=O)C([H])(N([H])[H])C([H])([H])C1=C([H])N([H])C=2C([H])=C([H])C([H])=C([H])C21	C11H12N2O2	Small peptides	Aminoacids	Amino acids and Peptides|Shikimates and Phenylpropanoids	1683.43	435.376	463.741	376.51	290538	277736	402926	312617	407960	357896	468880	259661	625319	818125	46534.1	716752	1037.74	12576.4	18663.4	35410
641	640	84.1	20.757	L-Pipecolic acid	0.512315	[H]OC(=O)C1([H])N([H])C([H])([H])C([H])([H])C([H])([H])C1([H])[H]	C6H11NO2	Small peptides	Aminoacids|Dipeptides	Amino acids and Peptides	1378.95	322.028	709.122	1798.55	411952	446831	329554	383003	139742	110974	166025	64099.4	792297	1071274	103217	639749	102536	51916.7	51663.2	56800.7
642	641	154.1	20.783	"Eicosanoylamide, N-allyl-N-isobutyl-"	0.604435						2356.25	1428.27	569.263	944.015	108290	136313	112112	83615.1	46822	48948.9	70380.4	18609.5	1713614	1368711	13517.3	2034194	34704	17836	20595.2	25603.6
643	642	154.1	20.912	"Carbonic acid, 2-chloroethyl 2-ethylhexyl ester"	0.833075						1116.37	830.855	425.344	1002.02	144285	165976	106563	100468	54925.9	72624.2	107640	27783.1	3222183	2587861	29277.8	4024629	25973.3	13649.4	14129.9	24120.1
644	643	188.2	20.929	Hypotaurine	0.660933	[H]OS(=O)C([H])([H])C([H])([H])N([H])[H]	C2H7NO2S	Small peptides	Aminoacids	Amino acids and Peptides	3043	114.208	925.526	1956.33	2204651	2066206	1163965	1080802	278056	380810	707730	278076	120924	121842	2241.34	48236.9	2059.46	5620.28	9191.78	21913.5
645	644	69.1	20.994	TRANS-2-NONENE	0.804924	[H]C(=C([H])C([H])([H])C([H])([H])C([H])([H])C([H])([H])C([H])([H])C([H])([H])[H])C([H])([H])[H]	C9H18	Fatty acyls	Hydrocarbons	Fatty acids	56884.1	7036.12	9139.81	15689.5	532389	581083	551943	570874	468129	522446	519269	203064	360169	328004	12317.5	303873	442077	271162	277948	330762
646	645	218.2	21.032	L-Cystine	0.828985	[H]OC(=O)C([H])(N([H])[H])C([H])([H])SSC([H])([H])C([H])(N([H])[H])C(=O)O[H]	C6H12N2O4S2	Small peptides	Aminoacids	Amino acids and Peptides	1249.51	588.808	283.736	665.918	155592	202425	407699	199446	286403	246818	303927	175804	502364	775483	94774.8	594831	4147.24	5105.73	8492.02	12056.5
647	646	217.2	21.077	5-Hydroxyindoleacetic acid	0.683849	[H]OC=1C([H])=C([H])C=2N([H])C([H])=C(C2C1[H])C([H])([H])C(=O)O[H]	C10H9NO3	Tryptophan alkaloids	Simple indole alkaloids	Alkaloids	488.636	1066.61	1175.02	1904.63	827816	857166	803321	1165587	845158	829047	843806	483482	67300.8	100128	8251.01	94987.6	12645.2	7945.52	13636.8	12985.8
648	647	315.2	21.121	D-Fructose 6-phosphate	0.80828	[H]OC([H])([H])C1(O[H])OC([H])(C([H])([H])OP(=O)(O[H])O[H])C([H])(O[H])C1([H])O[H]	C6H13O9P	Saccharides	Monosaccharides	Carbohydrates	977.327	57.0475	153.107	85.9537	1550429	1620773	1639903	3680820	1096588	937385	1153375	685388	38985.2	37227.9	5807.74	39047.8	1898.92	6917.08	13278.9	10682.2
649	648	179.1	21.234	alpha-MethylBenzylamine	0.737714	[H]N([H])C([H])(C=1C([H])=C([H])C([H])=C([H])C1[H])C([H])([H])[H]	C8H11N	Pseudoalkaloids	Phenylalanine-derived alkaloids	Alkaloids	3529.04	1182.22	1696.12	1353.21	12049.5	16199	12505.6	16080.8	4704.67	2057.95	7006.16	8135.32	639359	940891	4933.78	252013	3079.45	1169.67	354.636	106.221
650	649	132.1	21.252	1,3-DI-O-TRIMETHYLSILYL TETRADECASPHINGANINE	0.627194	[H]N([H])C([H])(C([H])([H])O[Si](C([H])([H])[H])(C([H])([H])[H])C([H])([H])[H])C([H])(O[Si](C([H])([H])[H])(C([H])([H])[H])C([H])([H])[H])C([H])([H])C([H])([H])C([H])([H])C([H])([H])C([H])([H])C([H])([H])C([H])([H])C([H])([H])C([H])([H])C([H])([H])C([H])([H])[H]	C20H47NO2Si2			Alkaloids	6142.94	2309.78	3930.11	6763.86	73041.6	146429	136733	277216	74067.7	8965.45	24005.4	20522.2	347712	364670	8969.16	363398	9676.69	22048.4	26271	16782.3
651	650	204.157	21.322	PENTAKIS(TRIMETHYLSILYL)-METHYL-6-PHOSPHOMANNOSIDE	0.836815	[H]C([H])([H])OC1([H])OC([H])(C([H])([H])OP(=O)(O[Si](C([H])([H])[H])(C([H])([H])[H])C([H])([H])[H])O[Si](C([H])([H])[H])(C([H])([H])[H])C([H])([H])[H])C([H])(O[Si](C([H])([H])[H])(C([H])([H])[H])C([H])([H])[H])C([H])(O[Si](C([H])([H])[H])(C([H])([H])[H])C([H])([H])[H])C1([H])O[Si](C([H])([H])[H])(C([H])([H])[H])C([H])([H])[H]	C22H55O9PSi5				12955.2	1593.38	458.27	2312.21	1330162	1392392	1034137	1935664	557320	487952	696136	464353	194022	193546	6554.97	297825	72909.1	47392.7	72594.7	90712.6
652	651	357.2	21.34	D-Glucose-6-phosphate	0.751915	[H]OC1([H])OC([H])(C([H])([H])OP(=O)(O[H])O[H])C([H])(O[H])C([H])(O[H])C1([H])O[H]	C6H13O9P	Saccharides	Monosaccharides	Carbohydrates	290.355	0	143.006	140.734	458883	592473	257586	426186	109719	100978	149092	101648	24460	13496.1	1702.63	23039.1	2509.39	2010.83	6599.79	7821.89
653	652	74	21.375	18-METHYLNONADECANOIC ACID METHYL ESTER	0.933415	[H]C([H])([H])OC(=O)C([H])([H])C([H])([H])C([H])([H])C([H])([H])C([H])([H])C([H])([H])C([H])([H])C([H])([H])C([H])([H])C([H])([H])C([H])([H])C([H])([H])C([H])([H])C([H])([H])C([H])([H])C([H])([H])C([H])(C([H])([H])[H])C([H])([H])[H]	C21H42O2	Fatty esters	Wax monoesters	Fatty acids	24469	2321.19	5164.74	6609015	218221	241921	169402	284856	104212	53251.3	144420	97957.8	38630.1	175494	9085.66	58114.7	56570.1	36911	36222.8	36650.6
654	653	73.1	21.429	L-Iditol	0.841834	[H]OC([H])([H])C([H])(O[H])C([H])(O[H])C([H])(O[H])C([H])(O[H])C([H])([H])O[H]	C6H14O6	Saccharides	Monosaccharides	Carbohydrates	938184	54354.9	45489.2	125549	14347010	14364360	15222900	11047470	824824	737097	855940	793386	1099418	1249182	124992	531898	210596	309492	354508	325244
655	654	299.167	21.44	D-Glucose-6-phosphate	0.72345	[H]OC1([H])OC([H])(C([H])([H])OP(=O)(O[H])O[H])C([H])(O[H])C([H])(O[H])C1([H])O[H]	C6H13O9P	Saccharides	Monosaccharides	Carbohydrates	6497.21	675.568	286.745	3984.69	14298780	15118160	15001830	9889025	59968.9	157531	113354	88276.8	23547	48318.1	3215	6853.09	1592.4	3541.74	46871.6	19334.9
656	655	239.18	21.625	L-Glutamine	0.712614	[H]N=C(O[H])C([H])([H])C([H])([H])C([H])(N([H])[H])C(=O)O[H]	C5H10N2O3	Small peptides	Aminoacids	Amino acids and Peptides	7280.76	1631.77	1059.35	1639.92	439307	388613	488591	218288	259070	279665	538260	295018	13651	10628.9	3724.53	26169	6404.64	5658.09	6725.15	7550.61
657	656	315.2	21.64	D-Fructose 6-phosphate	0.861743	[H]OC([H])([H])C1(O[H])OC([H])(C([H])([H])OP(=O)(O[H])O[H])C([H])(O[H])C1([H])O[H]	C6H13O9P	Saccharides	Monosaccharides	Carbohydrates	757.082	0	78.8222	57.4228	8991561	9810371	9768622	12029100	7858338	7284239	8377037	5645091	45065.1	41342.5	4472.26	28975.4	9838.94	12564.2	31395.4	25601.4
658	657	387.262	21.653	D-Glucose-6-phosphate	0.852908	[H]OC1([H])OC([H])(C([H])([H])OP(=O)(O[H])O[H])C([H])(O[H])C([H])(O[H])C1([H])O[H]	C6H13O9P	Saccharides	Monosaccharides	Carbohydrates	316.381	0	0	0	4460971	5169305	4472052	6486615	4033207	3734736	4573158	3063409	19783.7	21072.2	2722.42	10865	3908.52	6833.31	15463.9	10200
659	658	125.1	21.69	1,1-DICHLORO-4-PHENYL-1-TRIMETHYLSILYL-2-BUTANOL	0.554481	[H]OC([H])(C([H])([H])C([H])([H])C=1C([H])=C([H])C([H])=C([H])C1[H])C(Cl)(Cl)[Si](C([H])([H])[H])(C([H])([H])[H])C([H])([H])[H]	C13H20Cl2OSi			Alkaloids	2721.25	1207.84	915.875	1236.4	324399	347684	272005	196183	123171	153200	313301	80075.9	8130260	7091834	93008.6	10883380	17122.8	9857.75	10940.1	15799.9
660	659	86.1	21.76	5-Methoxy-1-methyl-2-azabicyclo(3.2.2)nonan-3-one	0.617273						1323.54	2034.08	1491.21	718.286	90168.4	99614.7	102538	90961.4	67891.6	79700.6	88940.2	61366.2	1013955	1350235	2669.85	1252469	9253.74	6111.17	6998.56	8671.05
661	660	387.286	21.763	D-Glucose-6-phosphate	0.844429	[H]OC1([H])OC([H])(C([H])([H])OP(=O)(O[H])O[H])C([H])(O[H])C([H])(O[H])C1([H])O[H]	C6H13O9P	Saccharides	Monosaccharides	Carbohydrates	59.3043	0	0	0	13762440	15024410	14091850	16945120	10961090	10435830	11517230	7867123	56417.8	44932.3	5351.06	32242.7	8611.56	17359.2	48549.4	27826.7
662	661	174.2	21.806	Harmaline	0.801461	[H]C1=C([H])C=2C(=NC3=C(N([H])C([H])([H])C([H])([H])C32)C([H])([H])[H])C([H])=C1OC([H])([H])[H]	C13H14N2O	Tryptophan alkaloids	Carboline alkaloids	Alkaloids	902.553	369.681	0	217.694	96838.6	98997.3	100185	117726	92184.7	110136	121964	70627.1	585046	641507	20162	421472	3664.61	6264.38	11308.4	15227.5
663	662	357.2	21.924	D-Glucose-6-phosphate	0.882937	[H]OC1([H])OC([H])(C([H])([H])OP(=O)(O[H])O[H])C([H])(O[H])C([H])(O[H])C1([H])O[H]	C6H13O9P	Saccharides	Monosaccharides	Carbohydrates	1441.87	290.86	280.474	61.9162	1633641	1799033	1648971	2280592	961218	911348	1044680	655828	5836.51	6301.65	2954.68	6551.69	1307.09	2908.01	4803.63	4209.41
664	663	131.1	22	PENTAKIS(TRIMETHYLSILYL)-METHYL-6-PHOSPHOMANNOSIDE	0.761483	[H]C([H])([H])OC1([H])OC([H])(C([H])([H])OP(=O)(O[Si](C([H])([H])[H])(C([H])([H])[H])C([H])([H])[H])O[Si](C([H])([H])[H])(C([H])([H])[H])C([H])([H])[H])C([H])(O[Si](C([H])([H])[H])(C([H])([H])[H])C([H])([H])[H])C([H])(O[Si](C([H])([H])[H])(C([H])([H])[H])C([H])([H])[H])C1([H])O[Si](C([H])([H])[H])(C([H])([H])[H])C([H])([H])[H]	C22H55O9PSi5				1928.43	846.524	3610.8	1520.4	898640	860214	865339	1691200	5231308	5020634	6479104	3364888	322217	352717	5018.1	355098	50642.6	29482	38577.1	52725.1
665	664	125.1	22.035	4-androsten-3,17-dione	0.586416	[H]C=1C(=O)C([H])([H])C([H])([H])C2(C1C([H])([H])C([H])([H])C3([H])C4([H])C([H])([H])C([H])([H])C(=O)C4(C([H])([H])[H])C([H])([H])C([H])([H])C32[H])C([H])([H])[H]	C19H26O2	Steroids	Androstane steroids	Terpenoids	2004.74	779.231	1705.47	843.984	407962	465626	394791	242011	157972	175431	267350	112786	3810236	3133313	47930.1	4406149	56541.7	35371.5	37988.1	46571.2
666	665	131.1	22.089	Myo-inositol 1-phosphate	0.64793	[H]OC1([H])C([H])(O[H])C([H])(O[H])C([H])(OP(=O)(O[H])O[H])C([H])(O[H])C1([H])O[H]	C6H13O9P	Polyols	Cyclitols	Carbohydrates	35046.3	12215.1	8569.71	13014.5	695841	463347	919305	2266541	8002936	7185047	8873528	6564029	34333.5	364465	4706.06	356957	37692.5	45809.3	52941.8	58238.3
667	666	239.2	22.105	dehydroabietic acid	0.589537	[H]OC(=O)C1(C([H])([H])[H])C([H])([H])C([H])([H])C([H])([H])C2(C3=C([H])C([H])=C(C([H])=C3C([H])([H])C([H])([H])C12[H])C([H])(C([H])([H])[H])C([H])([H])[H])C([H])([H])[H]	C20H28O2	Diterpenoids	Abietane diterpenoids	Terpenoids	162508	104089	80294.4	148306	328373	183097	650492	459300	792650	270557	202067	172810	138707	299070	29407.2	140291	122874	354650	270469	203365
668	667	75.1	22.141	ERUCIC ACID TRIMETHYLSILYL ESTER	0.79096	[H]C(=C([H])C([H])([H])C([H])([H])C([H])([H])C([H])([H])C([H])([H])C([H])([H])C([H])([H])C([H])([H])C([H])([H])C([H])([H])C([H])([H])C(=O)O[Si](C([H])([H])[H])(C([H])([H])[H])C([H])([H])[H])C([H])([H])C([H])([H])C([H])([H])C([H])([H])C([H])([H])C([H])([H])C([H])([H])C([H])([H])[H]	C25H50O2Si			Fatty acids	73294.1	49135.8	17529	51385.7	1709305	1660960	2580616	1207667	1213670	1168925	1107411	951863	236781	279500	39422.6	186486	207205	172169	307765	284115
669	668	73.1	22.143	PENTAKIS(TRIMETHYLSILYL)-METHYL-6-PHOSPHOMANNOSIDE	0.81296	[H]C([H])([H])OC1([H])OC([H])(C([H])([H])OP(=O)(O[Si](C([H])([H])[H])(C([H])([H])[H])C([H])([H])[H])O[Si](C([H])([H])[H])(C([H])([H])[H])C([H])([H])[H])C([H])(O[Si](C([H])([H])[H])(C([H])([H])[H])C([H])([H])[H])C([H])(O[Si](C([H])([H])[H])(C([H])([H])[H])C([H])([H])[H])C1([H])O[Si](C([H])([H])[H])(C([H])([H])[H])C([H])([H])[H]	C22H55O9PSi5				437022	50813.2	50426.3	59650.6	4580523	5193494	5674199	7293342	7040592	5316297	7237964	4351632	678943	860365	38817.8	550007	1140742	876582	1357365	1601117
670	669	73.1	22.2	PENTAKIS(TRIMETHYLSILYL)-METHYL-6-PHOSPHOMANNOSIDE	0.830439	[H]C([H])([H])OC1([H])OC([H])(C([H])([H])OP(=O)(O[Si](C([H])([H])[H])(C([H])([H])[H])C([H])([H])[H])O[Si](C([H])([H])[H])(C([H])([H])[H])C([H])([H])[H])C([H])(O[Si](C([H])([H])[H])(C([H])([H])[H])C([H])([H])[H])C([H])(O[Si](C([H])([H])[H])(C([H])([H])[H])C([H])([H])[H])C1([H])O[Si](C([H])([H])[H])(C([H])([H])[H])C([H])([H])[H]	C22H55O9PSi5				23741	9909.7	3392.56	950.052	5199169	4543283	6130115	9754541	4436888	3606151	4676598	3099900	409962	433134	4156.95	340372	32560.8	14120.4	1351659	49021.6
671	670	331.28	22.24	indole-3-acetamide	0.506111	[H]N=C(O[H])C([H])([H])C1=C([H])N([H])C=2C([H])=C([H])C([H])=C([H])C21	C10H10N2O	Tryptophan alkaloids	Simple indole alkaloids	Alkaloids	2107.82	557.361	321.642	511.503	636714	697220	675419	358755	465537	432014	543339	257928	29679.6	27593.4	5014.97	20031.2	34200.8	16676.7	30666.1	49419.2
672	671	203.2	22.257	alpha-Lactose	0.655505	[H]OC([H])([H])C1([H])OC([H])(OC2([H])C([H])(O[H])C([H])(O[H])C([H])(O[H])OC2([H])C([H])([H])O[H])C([H])(O[H])C([H])(O[H])C1([H])O[H]	C12H22O11	Saccharides	Disaccharides|Polysaccharides	Carbohydrates	2404.21	125.832	149.857	940.761	11759.5	704.152	16460	9596.58	1647300	1097839	1298690	2396896	9353.7	32150.5	2417.64	8245.95	12193.2	2705.4	4800.12	9677.1
673	672	117.1	22.324	Icosanoic acid	0.796585	[H]OC(=O)C([H])([H])C([H])([H])C([H])([H])C([H])([H])C([H])([H])C([H])([H])C([H])([H])C([H])([H])C([H])([H])C([H])([H])C([H])([H])C([H])([H])C([H])([H])C([H])([H])C([H])([H])C([H])([H])C([H])([H])C([H])([H])C([H])([H])[H]	C20H40O2	Fatty Acids and Conjugates	Unsaturated fatty acids	Fatty acids	57828.6	13849.9	1241.53	55324.6	830704	857748	1561102	934344	818517	469510	355315	225616	277516	434869	18361.7	210206	112565	240611	231691	166952
674	673	69.1	22.451	TRANS-2-NONENE	0.843004	[H]C(=C([H])C([H])([H])C([H])([H])C([H])([H])C([H])([H])C([H])([H])C([H])([H])[H])C([H])([H])[H]	C9H18	Fatty acyls	Hydrocarbons	Fatty acids	423.864	6505.98	7510.82	3088.23	342689	383752	326772	347314	291666	327683	355881	139606	241279	200010	5594.48	191776	269807	167342	164039	220646
675	674	73.1	22.552	Myo-inositol 1-phosphate	0.702948	[H]OC1([H])C([H])(O[H])C([H])(O[H])C([H])(OP(=O)(O[H])O[H])C([H])(O[H])C1([H])O[H]	C6H13O9P	Polyols	Cyclitols	Carbohydrates	9719.89	11262.4	5487.96	15015.2	7289711	6384520	6785231	7863168	8564255	7742131	8763876	6685878	2784631	2904043	50389.2	2601528	123433	222660	298502	481525
676	675	217.2	22.62	Uridine	0.863545	[H]OC1=NC(=O)N(C([H])=C1[H])C2([H])OC([H])(C([H])([H])O[H])C([H])(O[H])C2([H])O[H]	C9H12N2O6	Nucleosides	Pyrimidine nucleos(t)ides	Carbohydrates	2532.25	1855.12	618.968	1657.04	2161686	3246571	1714105	2983093	594053	704446	1226689	1486856	1844270	1884431	47567.2	1668461	13398.2	29897.8	86160.6	210750
677	676	132.1	22.657	dihydrosphingosine	0.668116	[H]OC([H])([H])C([H])(N([H])[H])C([H])(O[H])C([H])([H])C([H])([H])C([H])([H])C([H])([H])C([H])([H])C([H])([H])C([H])([H])C([H])([H])C([H])([H])C([H])([H])C([H])([H])C([H])([H])C([H])([H])C([H])([H])C([H])([H])[H]	C18H39NO2	Sphingolipids	Sphingoid bases	Fatty acids	9546.73	2799.25	2265.92	2813.76	97772.5	44860.5	121269	180424	396258	271462	394308	197651	58609.9	64980.8	4817.35	51397.3	22958.9	12597.8	18254.3	29759.1
678	677	55.1	22.782	cis-1-Chloro-9-octadecene	0.795714						72427.2	4837.85	3383.4	1739.18	288760	219488	188876	316324	384586	118673	116340	57270.6	142809	100375	13218.2	145473	84279.6	163521	40178.7	81819.2
679	678	55.1	22.845	13-DOCOSENOIC ACID METHYL ESTER	0.932207	[H]C(=C([H])C([H])([H])C([H])([H])C([H])([H])C([H])([H])C([H])([H])C([H])([H])C([H])([H])C([H])([H])C([H])([H])C([H])([H])C([H])([H])C(=O)OC([H])([H])[H])C([H])([H])C([H])([H])C([H])([H])C([H])([H])C([H])([H])C([H])([H])C([H])([H])C([H])([H])[H]	C23H44O2	Fatty Acids and Conjugates	Unsaturated fatty acids	Fatty acids	10057.3	2651.39	3112.61	881718	47612.1	56206.7	45248.4	411961	455164	39468.2	43087	18877.1	32858.8	67405.8	2083.03	11071.9	40460.8	166092	30189.6	26990.7
680	679	117.1	22.931	2-TRIMETHYLSILOXYOCTANE	0.803891	[H]C([H])([H])C([H])([H])C([H])([H])C([H])([H])C([H])([H])C([H])([H])C([H])(O[Si](C([H])([H])[H])(C([H])([H])[H])C([H])([H])[H])C([H])([H])[H]	C11H26OSi				904.943	1795.26	4708.74	856.825	485030	476299	505754	318199	546761	452267	650335	221291	52200	58067.9	15730	41759.4	11481	11901.3	42709.5	24208.4
681	680	179.1	22.985	alpha-MethylBenzylamine	0.716758	[H]N([H])C([H])(C=1C([H])=C([H])C([H])=C([H])C1[H])C([H])([H])[H]	C8H11N	Pseudoalkaloids	Phenylalanine-derived alkaloids	Alkaloids	2703.42	2397.74	929.567	4080.93	217286	224006	230193	221824	162280	181093	250504	72846.7	2553409	2339065	32245.5	1771835	1751.12	996.768	3539.37	3679.77
682	681	74	23.02	18-METHYLNONADECANOIC ACID METHYL ESTER	0.89588	[H]C([H])([H])OC(=O)C([H])([H])C([H])([H])C([H])([H])C([H])([H])C([H])([H])C([H])([H])C([H])([H])C([H])([H])C([H])([H])C([H])([H])C([H])([H])C([H])([H])C([H])([H])C([H])([H])C([H])([H])C([H])([H])C([H])(C([H])([H])[H])C([H])([H])[H]	C21H42O2	Fatty esters	Wax monoesters	Fatty acids	46801.9	3779.3	4181	3229513	71358.3	11733.3	22949.8	20313.3	26166.5	10697.2	8199.95	9225.09	88103.8	87718.2	18641.6	101284	21017.5	26685.6	39963	45285.1
683	682	174.2	23.145	BUTYLBIS(TRIMETHYLSILYL)AMINE	0.852271	[H]C([H])([H])C([H])([H])C([H])([H])C([H])([H])N([Si](C([H])([H])[H])(C([H])([H])[H])C([H])([H])[H])[Si](C([H])([H])[H])(C([H])([H])[H])C([H])([H])[H]	C10H27NSi2	Ornithine alkaloids	Polyamines	Alkaloids	1422.14	413.964	69.0632	0	4562.82	3613.16	15160.9	14571.5	245723	293800	821740	182627	5908.72	7621.87	10607.6	14645.3	2222.61	1455.26	420.818	7819.76
684	683	179.1	23.251	ALPHA-(TRIMETHYLSILYL)OXY-PHENYLACETIC ACID TRIMETHYLSILYL ESTER	0.752741	[H]C=1C([H])=C([H])C(=C([H])C1[H])C([H])(O[Si](C([H])([H])[H])(C([H])([H])[H])C([H])([H])[H])C(=O)O[Si](C([H])([H])[H])(C([H])([H])[H])C([H])([H])[H]	C14H24O3Si2				5159.68	1770.97	3590.57	1365.53	4101.51	5484.73	10050.3	5850.33	632.842	1469.69	1822.76	2952.72	2116945	2433817	2277.24	586.816	13128.3	7915.96	11100.4	19991.6
685	684	371.4	23.545	1-monopalmitin	0.565102	[H]OC([H])([H])C([H])(O[H])C([H])([H])OC(=O)C([H])([H])C([H])([H])C([H])([H])C([H])([H])C([H])([H])C([H])([H])C([H])([H])C([H])([H])C([H])([H])C([H])([H])C([H])([H])C([H])([H])C([H])([H])C([H])([H])C([H])([H])[H]	C19H38O4	Glycerolipids	Monoacylglycerols	Fatty acids	1886.09	83.6808	0	0	173908	192892	210287	120296	732134	721253	891820	362992	53769.3	45086.3	2223.09	47634.4	90347.6	39517.5	75947.9	94300.9
686	685	387.243	23.681	D-Glucose-6-phosphate	0.872618	[H]OC1([H])OC([H])(C([H])([H])OP(=O)(O[H])O[H])C([H])(O[H])C([H])(O[H])C1([H])O[H]	C6H13O9P	Saccharides	Monosaccharides	Carbohydrates	585.76	0	0	0	447880	383358	517282	484124	351151	384377	408263	244927	8223.71	4544.9	247.325	7011.08	1472.16	2056.68	4596.97	5133.5
687	686	73.1	23.762	Guanosine	0.827602	[H]N=C1N=C(O[H])C=2N=C([H])N(C2N1[H])C3([H])OC([H])(C([H])([H])O[H])C([H])(O[H])C3([H])O[H]	C10H13N5O5	Nucleosides	Purine nucleos(t)ides	Carbohydrates	495993	15797.8	27705.2	5644.64	345945	233059	166531	674742	111615	96341.5	112672	64429.5	4118430	3670712	64125.5	3966533	75277.8	35872.8	50864.8	78577.6
688	687	117.1	23.859	2-METHYLPENTADECANOIC ACID TRIMETHYLSILYLESTER	0.830633	[H]C([H])([H])C([H])([H])C([H])([H])C([H])([H])C([H])([H])C([H])([H])C([H])([H])C([H])([H])C([H])([H])C([H])([H])C([H])([H])C([H])([H])C([H])([H])C([H])(C(=O)O[Si](C([H])([H])[H])(C([H])([H])[H])C([H])([H])[H])C([H])([H])[H]	C19H40O2Si				27802	3866.09	4252.29	13905.6	460931	427993	1046195	753631	736982	404008	313146	216590	243530	440751	12555.2	169343	52989.8	127768	148622	108897
689	688	204.2	24.026	Sucrose	0.866399	[H]OC([H])([H])C1([H])OC([H])(OC2(OC([H])(C([H])([H])O[H])C([H])(O[H])C2([H])O[H])C([H])([H])O[H])C([H])(O[H])C([H])(O[H])C1([H])O[H]	C12H22O11	Saccharides	Disaccharides	Carbohydrates	68254.2	25975.5	5433.23	5938.06	146325	231656	65980.9	27858.6	24830.2	24170.7	30844.6	23348	1677276	2812444	431387	1644161	10765.2	12006.8	9254.62	43802.1
690	689	73	24.313	TITLE=Fiehn VocBinbase Bin #945	0.882508						495836	21031.8	24557.4	10696.8	612468	618922	469761	367344	352270	344196	700475	142750	3642608	3018286	73219.2	3646082	297939	305990	308901	281742
691	690	204.171	24.457	Maltotriose	0.874318	[H]OC([H])([H])C1([H])OC([H])(OC2([H])C([H])(O[H])C([H])(O[H])C([H])(OC2([H])C([H])([H])O[H])OC3([H])C([H])(O[H])C([H])(O[H])C([H])(O[H])OC3([H])C([H])([H])O[H])C([H])(O[H])C([H])(O[H])C1([H])O[H]	C18H32O16	Saccharides	Disaccharides|Polysaccharides	Carbohydrates	9518.3	3116.03	1642.13	2843.21	94404	90986.2	92548.9	94322.4	2681221	3073795	4173884	3182373	1343574	1792642	254946	1287976	48169	25905.1	9699.37	28272.6
692	691	74	24.54	METHYL STEARATE	0.918868	[H]C([H])([H])OC(=O)C([H])([H])C([H])([H])C([H])([H])C([H])([H])C([H])([H])C([H])([H])C([H])([H])C([H])([H])C([H])([H])C([H])([H])C([H])([H])C([H])([H])C([H])([H])C([H])([H])C([H])([H])C([H])([H])C([H])([H])[H]	C19H38O2	Fatty esters	Wax monoesters	Fatty acids	77159.7	9416.79	4052.37	2002018	45214.6	42883.9	73391.3	55563.9	72282.2	42820.6	27492.5	36428.4	8426.21	16325.1	25528.8	9190.15	13417.2	30882.2	47503.7	98653.3
693	692	204.167	24.624	Cellobiose	0.79343	[H]OC([H])([H])C1([H])OC([H])(OC2([H])C([H])(O[H])C([H])(O[H])C([H])(O[H])OC2([H])C([H])([H])O[H])C([H])(O[H])C([H])(O[H])C1([H])O[H]	C12H22O11	Saccharides	Disaccharides|Polysaccharides	Carbohydrates	20638.6	5359.28	1520.39	2414.74	93166.6	45490.7	16576.9	34359.4	226707	236615	378834	272208	28838260	24695430	10684690	31750260	81517.8	26822.6	20835.5	129186
694	693	82.1	24.706	Histidine	0.601662						2776.46	3741.97	1862.02	192.926	8179.22	8814.67	6054.78	7777.45	9661.71	8733.07	8022.14	5600.06	987607	1117363	3784.14	1330242	4257.87	2818.01	2158.37	5848.72
695	694	191.1	24.749	Maltotriose	0.869014	[H]OC([H])([H])C1([H])OC([H])(OC2([H])C([H])(O[H])C([H])(O[H])C([H])(OC2([H])C([H])([H])O[H])OC3([H])C([H])(O[H])C([H])(O[H])C([H])(O[H])OC3([H])C([H])([H])O[H])C([H])(O[H])C([H])(O[H])C1([H])O[H]	C18H32O16	Saccharides	Disaccharides|Polysaccharides	Carbohydrates	49892.7	4269.63	4839.44	1927.72	32629	35643.9	24343	5436.37	10970.9	22924.5	27417.7	13781.9	846054	1558737	400794	812199	4508.73	4637.41	5897.25	8396.12
696	695	179.1	24.75	3-METHYLENE-5-PHENYL-5-TRIMETHYLSILOXY-1-PENTENE	0.804513	[H]C([H])=C([H])C(=C([H])[H])C([H])([H])C([H])(O[Si](C([H])([H])[H])(C([H])([H])[H])C([H])([H])[H])C=1C([H])=C([H])C([H])=C([H])C1[H]	C15H22OSi			Alkaloids	829.426	2554.55	1618.51	1502.86	1308154	1475200	1216350	771963	532004	624970	1211793	268228	6372531	5379486	94011.4	6182869	7272.36	330.423	5064.54	17474
697	696	204.175	24.837	TITLE=Fiehn VocBinbase Bin #1525	0.808459						70226.8	4343.83	3856.18	5186.47	357834	376427	257104	340434	320470	308381	508455	603951	21489160	22608500	5181283	20228180	70159.9	21863.6	13288.8	103252
698	697	289.2	24.917	5-Hydroxyindoleacetate	0.586784	[H]OC=1C([H])=C([H])C=2N([H])C([H])=C(C2C1[H])C([H])([H])C(=O)O[H]	C10H9NO3	Tryptophan alkaloids	Simple indole alkaloids	Alkaloids	33633.3	5973.16	2796.68	392.117	121491	186415	106901	63951.5	566.498	25153.2	36327.6	23365.3	393987	420995	15657.8	314037	8119.02	297.939	9050.16	9719.33
699	698	289.2	24.976	D-(+)-Trehalose	0.780852	[H]OC([H])([H])C1([H])OC([H])(OC2([H])OC([H])(C([H])([H])O[H])C([H])(O[H])C([H])(O[H])C2([H])O[H])C([H])(O[H])C([H])(O[H])C1([H])O[H]	C12H22O11	Saccharides	Disaccharides	Carbohydrates	36442.6	5973.16	2796.68	4927.78	123684	176760	109409	65739.8	32159.2	28336.6	35659	21986.5	451426	703937	12616.2	253692	8119.02	10443.2	10612.4	9719.33
700	699	361.292	25.12	D-(+)-Trehalose	0.911775	[H]OC([H])([H])C1([H])OC([H])(OC2([H])OC([H])(C([H])([H])O[H])C([H])(O[H])C([H])(O[H])C2([H])O[H])C([H])(O[H])C([H])(O[H])C1([H])O[H]	C12H22O11	Saccharides	Disaccharides	Carbohydrates	10213870	111166	100998	148886	18172980	18343150	17597560	21645610	22486470	21795330	22346240	17451340	8700898	8925000	1001020	8828962	385120	421899	498169	467431
701	700	423.5	25.161	ERUCIC ACID TRIMETHYLSILYL ESTER	0.721643	[H]C(=C([H])C([H])([H])C([H])([H])C([H])([H])C([H])([H])C([H])([H])C([H])([H])C([H])([H])C([H])([H])C([H])([H])C([H])([H])C([H])([H])C(=O)O[Si](C([H])([H])[H])(C([H])([H])[H])C([H])([H])[H])C([H])([H])C([H])([H])C([H])([H])C([H])([H])C([H])([H])C([H])([H])C([H])([H])C([H])([H])[H]	C25H50O2Si			Fatty acids	1181.56	0	0	0	277791	327344	409502	167474	22693	60126.1	68858.9	29592.5	104966	80047.6	1843.13	60795.3	5636.57	1946.05	26589.3	20041.8
702	701	204.175	25.278	Maltotriose	0.880326	[H]OC([H])([H])C1([H])OC([H])(OC2([H])C([H])(O[H])C([H])(O[H])C([H])(OC2([H])C([H])([H])O[H])OC3([H])C([H])(O[H])C([H])(O[H])C([H])(O[H])OC3([H])C([H])([H])O[H])C([H])(O[H])C([H])(O[H])C1([H])O[H]	C18H32O16	Saccharides	Disaccharides|Polysaccharides	Carbohydrates	4249.13	2022.39	2640.93	1696.71	40998.7	42381.6	49487.4	39169.1	386544	340570	478972	300155	29433740	26009750	6878016	33068900	32648.6	4734.38	4158.74	68978.4
703	702	69.1	25.297	"Glutaric acid, 3-methylbut-2-en-1-yl dec-4-enyl ester"	0.789331						19957	3292.01	3481.07	5627.07	1919169	1556673	2181104	2609661	2499396	1391036	2034142	947531	479858	440114	99016.2	542610	30202.9	28115	62745.4	39492.6
704	703	361.3	25.306	D-(+)-Trehalose	0.737638	[H]OC([H])([H])C1([H])OC([H])(OC2([H])OC([H])(C([H])([H])O[H])C([H])(O[H])C([H])(O[H])C2([H])O[H])C([H])(O[H])C([H])(O[H])C1([H])O[H]	C12H22O11	Saccharides	Disaccharides	Carbohydrates	4095.85	3274.69	345.294	850.352	3408.07	9271.57	7424.93	2727.8	363260	338928	497143	288885	10236500	8451307	1359200	11241120	9524.49	7933.06	10972.8	19670
705	704	204.167	25.336	L-Iditol	0.90106	[H]OC([H])([H])C([H])(O[H])C([H])(O[H])C([H])(O[H])C([H])(O[H])C([H])([H])O[H]	C6H14O6	Saccharides	Monosaccharides	Carbohydrates	2431.9	2843.6	3515.62	1775.6	40998.7	41177.1	49313.1	39169.1	381896	337509	478972	297489	243842	554245	25141.3	295687	1716.5	4875.32	7232.48	68571.9
706	705	204.2	25.53	Maltotriose	0.893462	[H]OC([H])([H])C1([H])OC([H])(OC2([H])C([H])(O[H])C([H])(O[H])C([H])(OC2([H])C([H])([H])O[H])OC3([H])C([H])(O[H])C([H])(O[H])C([H])(O[H])OC3([H])C([H])([H])O[H])C([H])(O[H])C([H])(O[H])C1([H])O[H]	C18H32O16	Saccharides	Disaccharides|Polysaccharides	Carbohydrates	10000.9	4913.17	3588.15	1432.82	31613.5	3998.53	32840.1	23835.5	118998	37332.7	62746.6	29010.7	1739794	1444161	7067.14	2723684	6138.46	6789.56	2844.3	1714.69
707	706	204.2	25.67	Maltotriose	0.883295	[H]OC([H])([H])C1([H])OC([H])(OC2([H])C([H])(O[H])C([H])(O[H])C([H])(OC2([H])C([H])([H])O[H])OC3([H])C([H])(O[H])C([H])(O[H])C([H])(O[H])OC3([H])C([H])([H])O[H])C([H])(O[H])C([H])(O[H])C1([H])O[H]	C18H32O16	Saccharides	Disaccharides|Polysaccharides	Carbohydrates	16547.5	1860.8	2858.48	1416.27	41955.9	32682.5	85712.7	33725.6	34000.7	26803.3	36133.4	22638.9	2234369	1876296	12054.1	3417664	5981.52	3084.12	2504.94	17423
708	707	73.1	25.791	2-(META-NITROPHENYL)HEPTAMETHYLTRISILANE	0.749659	[H]C=1C([H])=C(C([H])=C(C1[H])[Si](C([H])([H])[H])([Si](C([H])([H])[H])(C([H])([H])[H])C([H])([H])[H])[Si](C([H])([H])[H])(C([H])([H])[H])C([H])([H])[H])N(=O)=O	C13H25NO2Si3			Alkaloids	192874	21959.5	7320.15	10164.9	239234	145174	227496	117732	34066	189455	588096	68763	121292	299770	34489.8	18624	52671.1	460503	1089406	1688539
709	708	204.133	25.854	Maltotriose	0.863376	[H]OC([H])([H])C1([H])OC([H])(OC2([H])C([H])(O[H])C([H])(O[H])C([H])(OC2([H])C([H])([H])O[H])OC3([H])C([H])(O[H])C([H])(O[H])C([H])(O[H])OC3([H])C([H])([H])O[H])C([H])(O[H])C([H])(O[H])C1([H])O[H]	C18H32O16	Saccharides	Disaccharides|Polysaccharides	Carbohydrates	17324.6	1039.81	719.47	1550.87	341425	251529	547549	622457	55423.8	52152	14924.6	17696.5	20639.1	34695.7	11421.5	95261.8	4467.26	10009.5	10458.1	16940.7
710	709	57.1	25.905	Kaempferol	0.521496	[H]OC=1C([H])=C([H])C(=C([H])C1[H])C=2OC=3C([H])=C(O[H])C([H])=C(O[H])C3C(=O)C2O[H]	C15H10O6	Flavonoids	Flavonols	Shikimates and Phenylpropanoids	35320.7	6753.31	1938.34	372864	864527	825993	808821	810964	728997	921683	905432	335557	486130	378078	54001	83219.6	46626.8	253491	331355	527343
711	710	74	25.96	18-METHYLNONADECANOIC ACID METHYL ESTER	0.888383	[H]C([H])([H])OC(=O)C([H])([H])C([H])([H])C([H])([H])C([H])([H])C([H])([H])C([H])([H])C([H])([H])C([H])([H])C([H])([H])C([H])([H])C([H])([H])C([H])([H])C([H])([H])C([H])([H])C([H])([H])C([H])([H])C([H])(C([H])([H])[H])C([H])([H])[H]	C21H42O2	Fatty esters	Wax monoesters	Fatty acids	18331.5	5283.82	3287.18	1017712	15920.7	31804.5	12721.6	9456.69	70321.7	10623.5	7679.19	48608.2	26894.3	25890.8	15843.4	26266.3	15630.2	11375.4	9486.94	20146
712	711	361.275	26.238	Maltotriose	0.874094	[H]OC([H])([H])C1([H])OC([H])(OC2([H])C([H])(O[H])C([H])(O[H])C([H])(OC2([H])C([H])([H])O[H])OC3([H])C([H])(O[H])C([H])(O[H])C([H])(O[H])OC3([H])C([H])([H])O[H])C([H])(O[H])C([H])(O[H])C1([H])O[H]	C18H32O16	Saccharides	Disaccharides|Polysaccharides	Carbohydrates	3732.05	1971.63	3730.26	4132.53	41993.7	34070.9	37586.4	30238	562031	493958	620395	316183	9928.19	2263.82	3451.25	6349.62	6787.9	4194.31	3923.77	5524
713	712	204.2	27.232	Maltotriose	0.888153	[H]OC([H])([H])C1([H])OC([H])(OC2([H])C([H])(O[H])C([H])(O[H])C([H])(OC2([H])C([H])([H])O[H])OC3([H])C([H])(O[H])C([H])(O[H])C([H])(O[H])OC3([H])C([H])([H])O[H])C([H])(O[H])C([H])(O[H])C1([H])O[H]	C18H32O16	Saccharides	Disaccharides|Polysaccharides	Carbohydrates	4480.89	5270.37	2313.51	3043.84	2411.62	2967.68	14835.5	6708.83	8390.1	12144.6	26104.6	20955.9	1275580	1009307	15816.5	759567	39516.9	23464.8	22713.9	38201.6
714	713	145.1	28.439	TRICOSANOIC ACID TRIMETHYLSILYL ESTER	0.550817	[H]C([H])([H])C([H])([H])C([H])([H])C([H])([H])C([H])([H])C([H])([H])C([H])([H])C([H])([H])C([H])([H])C([H])([H])C([H])([H])C([H])([H])C([H])([H])C([H])([H])C([H])([H])C([H])([H])C([H])([H])C([H])([H])C([H])([H])C([H])([H])C([H])([H])C([H])([H])C(=O)O[Si](C([H])([H])[H])(C([H])([H])[H])C([H])([H])[H]	C26H54O2Si			Fatty acids	15284	2500.19	3867.61	3366.96	732530	547246	896588	423322	30805.8	17633.8	28937.8	14783.4	10156	6482.87	2341.46	8331.81	811.66	1184.07	3308.29	1403.09
715	714	57.1	29.945	NONADECANOIC ACID TRIMETHYLSILYL ESTER	0.648158	[H]C([H])([H])C([H])([H])C([H])([H])C([H])([H])C([H])([H])C([H])([H])C([H])([H])C([H])([H])C([H])([H])C([H])([H])C([H])([H])C([H])([H])C([H])([H])C([H])([H])C([H])([H])C([H])([H])C([H])([H])C([H])([H])C(=O)O[Si](C([H])([H])[H])(C([H])([H])[H])C([H])([H])[H]	C22H46O2Si			Fatty acids	3652.52	7611.09	5275.41	4165.86	678374	484499	927414	430139	115455	76536	111660	39403.3	25953.2	8344.04	3234.27	18974.1	13559.2	2237.68	2014.97	12222.6
716	715	145.1	29.946	TRICOSANOIC ACID TRIMETHYLSILYL ESTER	0.610311	[H]C([H])([H])C([H])([H])C([H])([H])C([H])([H])C([H])([H])C([H])([H])C([H])([H])C([H])([H])C([H])([H])C([H])([H])C([H])([H])C([H])([H])C([H])([H])C([H])([H])C([H])([H])C([H])([H])C([H])([H])C([H])([H])C([H])([H])C([H])([H])C([H])([H])C([H])([H])C(=O)O[Si](C([H])([H])[H])(C([H])([H])[H])C([H])([H])[H]	C26H54O2Si			Fatty acids	4754.69	731.795	1829.15	1259.5	1238927	874178	1627033	758982	131349	70794.5	129116	55644.1	18370.7	13231.6	2254.85	11489.2	6593.29	2739.23	3771.12	4555.18
717	716	204.1	30.537	Maltotriose	0.886094	[H]OC([H])([H])C1([H])OC([H])(OC2([H])C([H])(O[H])C([H])(O[H])C([H])(OC2([H])C([H])([H])O[H])OC3([H])C([H])(O[H])C([H])(O[H])C([H])(O[H])OC3([H])C([H])([H])O[H])C([H])(O[H])C([H])(O[H])C1([H])O[H]	C18H32O16	Saccharides	Disaccharides|Polysaccharides	Carbohydrates	3240.4	1965.07	1699.39	978.895	19523.5	23330.2	14264.7	10961.1	4366786	4400003	6106286	5083230	26882.2	50110.5	21222.6	14530.1	16759.2	25801.9	6181.54	37535.5
718	717	204.1	30.967	Maltotriose	0.880735	[H]OC([H])([H])C1([H])OC([H])(OC2([H])C([H])(O[H])C([H])(O[H])C([H])(OC2([H])C([H])([H])O[H])OC3([H])C([H])(O[H])C([H])(O[H])C([H])(O[H])OC3([H])C([H])([H])O[H])C([H])(O[H])C([H])(O[H])C1([H])O[H]	C18H32O16	Saccharides	Disaccharides|Polysaccharides	Carbohydrates	3734.34	8480.25	4470.27	4241.41	76692.3	19679	24337.3	25267.8	927184	912912	1452790	1412384	516.826	4685.27	19814.6	961.245	97659.3	121012	25420.7	11703.5
719	718	191.2	31.321	C(14a)-Homo-27-norgammacer-14-ene	0.702198						7571.69	4914.16	4280.14	3396.58	2414890	1840627	3166453	2345432	2502219	1470713	2181111	1223248	98118.4	69273.9	8375.14	115290	12199.5	16092.8	19298	16444.6
720	719	131.1	31.496	2-Hydroxybutyric acid	0.709974	[H]OC(=O)C([H])(O[H])C([H])([H])C([H])([H])[H]	C4H8O3	Fatty Acids and Conjugates	Hydroxy fatty acids	Fatty acids	7313.77	1539.21	2491.12	3719.76	463898	373177	591035	416900	395910	227727	333779	181503	2145.52	1506.78	1180.83	468.97	9055.4	11249.9	6980.18	7939.4
721	720	204.1	31.674	Maltotriose	0.900504	[H]OC([H])([H])C1([H])OC([H])(OC2([H])C([H])(O[H])C([H])(O[H])C([H])(OC2([H])C([H])([H])O[H])OC3([H])C([H])(O[H])C([H])(O[H])C([H])(O[H])OC3([H])C([H])([H])O[H])C([H])(O[H])C([H])(O[H])C1([H])O[H]	C18H32O16	Saccharides	Disaccharides|Polysaccharides	Carbohydrates	4799.69	6637.2	1772.59	5807.32	13610.9	22440.7	26669.1	15645.8	687340	898403	1305268	1007521	120255	115231	5791	165192	21756.2	8197.26	11668.3	17012.3
